# Supplementary material for: Complement Component C1q as a Potential Diagnostic Tool for Myalgic Encephalomyelitis/Chronic Fatigue Syndrome Subtyping
Source: J Clin Med. 2021 Sep 15;10(18):4171. doi: 10.3390/jcm10184171 (PMC8467657; doi:10.3390/jcm10184171)
Supplement: Supplementary file 1 [file jcm-10-04171-s001.zip]

Archive with 2 entries (2 files):
- jcm-1377046-supplementary/Supplementary Figure S1_with legends.pdf
- jcm-1377046-supplementary/Supplementary Table S1.xlsx
