# Supplementary material for: Complement Component C1q as a Potential Diagnostic Tool for Myalgic Encephalomyelitis/Chronic Fatigue Syndrome Subtyping
Source: J Clin Med. 2021 Sep 15;10(18):4171. doi: 10.3390/jcm10184171 (PMC8467657; doi:10.3390/jcm10184171)
Supplement: Supplementary file 1 [file jcm-10-04171-s001.zip › jcm-1377046-supplementary/Supplementary Table S1.xlsx]

## Sheet: Table Key
Supplementary Table S1. Cohort data sets
Variable abbreviation	Meaning
RBC (x1012/L)	Red blood cell
Hb (g/dL)	Hemoglobin
HCT (%)	Hematocrit
MCV (fL)	Mean corpuscular volume
MCH (pg)	Mean corpuscular hemoglobin
MCHC (g/dL)	Mean corpuscular hemoglobin concentration
RDW (%)	Red blood cell Distribution Width
WBC (x109/L)	White blood cells
NT (x109/L)	Neutrophils
LF (x109/L)	Lymphocytes
MN (x109/L)	Monocytes
EO (x109/L)	Eosinophils
BF (x109/L)	Basophils
PLT (x109/L)	Platelets
PMV (fL)	Platelet mean value
GLU (mg/dL)	Glucose
UREA (mg/dL)	Urea
CREAT (mg/dL)	Creatinine
GFR-CKD_EPI (ml/min/1.73 m2)	Glomerular filtration rate
URIC ACID (mg/dL)	Uric acid
BIL (mg/dL)	Uncojugated Bilirubin (indirect)
BIL-e (mg/dL)	Conjugated bilirubin (direct)
Na (mmol/L)	Sodium
K (mmol/L)	Potassium
Ca (mg/dL)	Calcium
AST (UI/L)	Aspartate transaminase or aspartate aminotransferase
ALT (UI/L)	Alanine aminotransferase
ALP (UI/L)	Alkaline phosphatase
GGT (UI/L)	Gamma-Glutamyl transferase
COL (mg/dL)	Cholesterol
TG (mg/dL)	Triglycerides
HDL (mg/dL)	High-density lipoprotein
LDL (mg/dL)	Low-density lipoprotein
PT (g/dL)	Total Proteins
ALB (g/dL)	Albumin
TSH (mU/L)	Thyroid-stimulating hormone
free T4 (ng/dL)	free Thyroxine
anti-TG (UI/mL)	anti-Thyroglobulin antibodies
anti-TPO (UI/ml)	anti-Thyroid peroxidase antibodies
anti-TSH-R (UI/L)	anti-Thyroid stimulating hormone receptor antibodies
25(OH) Vit D3 (ng/mL)	Vitamin D
IgA (mg/dL)	Immunoglobulin A
IgM (mg/dL)	Immunoglobulin M
IgG (mg/dL)	Immunoglobulin G
IgG1 (mg/dL)	Immunoglobulin G1
IgG2 (mg/dL)	Immunoglobulin G2
IgG3 (mg/dL)	Immunoglobulin G3
IgG4 (mg/dL)	Immunoglobulin G4
C1inh (mg/dL)	Complement 1 inhibitor
C1q (mg/dL)	Complement component C1q
C3 (mg/dL)	Complement component C3
C4 (mg/dL)	Complement component C4
AMA	anti-mitochondrial antibodies
anti-dsDNA (UI/mL)	anti-double stranded DNA antibodies
anti-CL (IgG)	anti-Cardiolopin antibody (IgG isotype)
anti-CL (IgM)	anti-Cardiolopin antibody (IgM isotype)
anti-B2GPI (IgG)	anti-Beta 2-glycoprotein-I (IgG isotype)
anti-B2GPI (IgM)	anti-Beta 2-glycoprotein-I (IgM isotype)
anti-Scl-70	anti-Topoisomerase I
DBP	Diastolic blood pressure
SBP	Systolic blood pressure
HR	Heart Rate
NSAID	Non-steroidal anti-inflammatory drug
GI	Gastrointestinal symptoms

## Sheet: Lab blood test
Women with ME/CFS (n = 250)			1	2	3	4	5	6	7	8	9	10	11	12	13	14	15	16	17	18	19	20	21	22	23	24	25	26	27	28	29	30	31	32	33	34	35	36	37	38	39	40	41	42	43	44	45	46	47
Reference ranges			4-5,20	12-15	36-45	80-98	27-33,5	31-36	11-15	4-11	40-80	20-50	2-11	0-5	0-2	2-7	1,2-3,5	0,1-1	0-0,5	0-0,2	140-400	9,5-12	74-110	17-43	0,51-0,95	>90	2,6-6	0,3-1,2	0,1-0,48	136-146	3,5-5,10	8,8-10,6	10-35	7-35	30-120	6-38	132-240	43-200	40-100	0-130	?	6,6-8,3	3,5-5,2	0,55-4,78	0,80-1,76	0-60	0-60	0-1,8	20-80
ID	Date	Time	RBC (x1012/L)	Hb (g/dL)	HCT (%)	MCV (fL)	MCH (pg)	HGB (g/dL)	RDW (%)	WBC (x109/L)	NT (%)	LF (%)	MN (%)	EO (%)	BF (%)	NT (x109/L)	LF (x109/L)	MN (x109/L)	EO (x109/L)	BF (x109/L)	PLT (x109/L)	PMV (fL)	GLU (mg/dL)	UREA (mg/dL)	CREAT (mg/dL)	GFR-CKD_EPI (ml/min/1.73 m2)	URIC ACID (mg/dL)	BIL (mg/dL)	BIL-e (mg/dL)	Na (mmol/L)	K (mmol/L)	Ca (mg/dL)	AST (UI/L)	ALT (UI/L)	ALP (UI/L)	g-GT (UI/L)	COL (mg/dL)	TG (mg/dL)	HDL (mg/dL)	LDL (mg/dL)	HDL/LDL	PT (g/dL)	ALB (g/dL)	TSH (mU/L)	free T4 (ng/dL)	anti-TG (UI/mL)	anti-TPO (UI/ml)	anti-TSH-R (UI/L)	25(OH) Vit D3 (ng/mL)
1	2018-01-22	08:07:21	4.87	12.5	41	89.7	28.9	33.2	14.5	8.45	45	44.2	7.3	2.3	0.8	3.3	3.8	0.6	0.1	0	311	10.1	103	41	0.61	>90	8.2	0.51	0.18	137.9	4.06	9.9	16	16	75	22	281	199	56	185	0.302703	7.5	4.5	4.999	1	<15	<28	<0.3	8.62
2	2018-01-25	08:58:19	4.09	12.6	38.6	94.4	30.8	32.6	13.5	6.73	68.6	22.9	6.4	1.5	0.6	4.6	1.5	0.4	0.1	0	267	11	100	20	0.69	>90	4.5	0.54	0.2	141.7	3.93	2.2	19	25	90	36	223	154	58	134	0.432836	6.8	4.4	1.734	1.2	15	<28	<0.3	30.4
3	2018-03-22	08:40:30	4.21	12.4	39.4	93.6	29.5	31.5	13.1	5.87	67.1	23.9	6.6	1.5	0.9	3.9	1.4	0.4	0.1	0	267	11.4	89	33	0.87	74	6.4	0.73	0.24	139.8	3.81	9.4	29	61	84	93	202	128	40	137	0.291971	7.2	4.5	2.773	1.42	<15	<28	<0.3	16.1
4	2017-11-21	08:37:10	4.65	13.2	41.1	88.4	28.4	32.1	15.1	3.42	50.5	31.9	12	4.4	1.2	1.7	1.1	0.4	0.1	0	210	11	93	43	0.71	>90	3.8	0.44	0.19	139.6	4.75	9.4	21	15	95	12	183	91	75	121	0.619835	7	4.1	0.504	1.19	<15	<28	<0.3	15.2
5	2017-11-16	08:45:59	4.56	12.8	40	87.7	28.1	32	14.1	4.41	54.4	27.9	10.7	5.9	1.1	2.4	1.2	0.5	0.3	0	207	10.8	93	24	0.74	>90	3.5	0.38	0.18	141.1	4.35	9.2	24	15	95	12	168	57	46	111	0.414414	7.1	4	1.188	1.34	<15	<28	<0.3	18.4
6	2017-11-16	09:36:27	4.96	15.3	46.4	93.5	30.8	33	12.6	10.12	65.5	25.2	6.7	1.7	0.9	6.6	2.6	0.7	0.2	0.1	296	11.9	96	35	0.84	76	5.6	0.52	0.2	140.5	3.6	9.7	21	14	122	21	224	71	60	150	0.4	7.9	4	5.341	1.32	225.1	1607.3	<0.3	82.9
7	2018-01-18	09:47:35	5.06	15	47.1	93.1	29.6	31.8	13.3	8.04	61.7	28	7.2	2.2	0.9	5	2.2	0.6	0.2	0.1	267	11.6	96	34	0.73	90	5.8	0.49	0.19	142.1	3.85	9.5	20	15	122	19	233	74	66	152	0.434211	7.7	4.1	4.769	1.21	201.7	1669.5	<0.3	41.1
8	2017-11-23	09:38:34	4.86	14.7	43.2	88.9	30.2	34	13.5	9.31	67.4	25.1	5.3	1.7	0.5	6.3	2.3	0.5	0.2	0	230	11.7	90	20	0.62	>90	3.8	0.88	0.28	140.5	4.18	9.2	16	12	68	14	223	132	43	154	0.279221	6.7	4.4	1.353	1.3	<15	<28	<0.3	44.6
9	2018-01-18	10:31:43	4.78	12.8	43.5	87.9	28.5	33.1	13.7	5.73	53.6	36.6	9	0	0.4	2.9	2.2	0.5	0.1	0	231	12	92	32	0.67	>90	4.7	0.41	0.19	141.1	4.19	9.5	31	35	168	154	226	52	90	126	0.714286	6.8	3.8	3.506	1.13	<15	<28	<0.3	22.8
10	2017-12-21	10:13:06	4.74	11.8	38	80.2	24.9	31.1	16.1	7.33	63.9	20.7	9.1	5.9	0.4	4.7	1.5	0.7	0.4	0	299	10.4	79	36	0.59	>90	4.4	0.3	0.15	140.1	4.05	9.2	17	11	96	14	205	92	58	129	0.449612	7	4	1.001	1.38	15.1	<28	<0.3	16.1
11	2018-02-15	10:37:56	4.52	11.6	35.6	78.8	25.7	32.6	16.3	7.05	60.3	27.8	8.2	3	0.7	4.2	2	0.6	0.2	0	313	10.8	82	30	0.6	>90	5	0.4	0.18	140.3	4.28	9.2	17	10	91	16	229	87	59	153	0.385621	7.4	4.1	0.667	1.44	<15	31.5	<0.3	12.3
12	2017-11-16	09:55:52	4.74	13.7	42.8	90.3	28.9	32	13.1	5.35	53.6	36.6	9.2	0	0.6	2.9	2	0.5	0	0	231	12	95	32	0.6	>90	4.7	0.41	0.19	141.1	4.19	9.5	31	35	168	254	226	52	90	126	0.714286	6.8	3.8	3.506	1.13	<15	<28	<0.3	22.8
13	2018-01-18	09:37:31	4.63	13.3	41.1	88.8	28.7	32.4	13.1	7.28	64.3	26.1	8.4	0.8	0.4	4.7	1.9	0.6	0.1	0	259	11.9	87	35	0.49	>90	4.4	0.4	0.18	144.4	4.31	9.1	25	19	180	109	211	63	79	119	0.663866	6.9	3.8	2.399	0.96	21.5	30.2	<0.3	17.2
14	2017-11-16	09:15:00	4.3	13.5	39.7	92.3	31.4	34	12.3	8.38	65.6	23.7	8.5	1.1	1.1	5.5	2	0.7	0.1	0.1	205	11.5	82	29	0.61	>90	<0.9	0.63	0.23	137.9	3.97	9.2	15	9	72	13	195	73	59	121	0.487603	6.6	4.2	1.103	1.17	<15	<28	<0.3	31
15	2018-01-23	09:34:05	4.41	13.9	40.6	92.1	31.5	34.2	12.3	8.79	67.1	21.4	9.1	1.4	1	5.9	1.9	0.8	0.1	0.1	275	10.9	96	27	0.53	>90	<0.9	0.74	0.25	137	4.24	9.5	14	11	92	14	214	76	57	142	0.401408	7.5	4.3	1.097	1.1	<15	<28	<0.3	20.6
16	2017-11-23	10:26:09	4.62	12.8	43.5	89.3	31.5	33.7	13.4	9.37	66.7	23.8	7.8	1.6	0.5	7.3	2.6	0.8	0	0.1	317	12.7	87	50	0.67	>90	6.5	0.49	0.19	138.8	3.32	9.4	24	17	102	25	209	121	65	120	0.541667	7.3	4.1	0.115	1.69	85.1	771.3	0.6	28.9
17	2017-11-30	08:55:22	4.44	14.2	40.4	91	32	35.1	13.1	4.75	43.5	44	9.5	1.5	1.5	1.7	1.8	0.4	0.1	0.1	242	10.3	84	38	0.91	73	5.9	0.79	0.25	143	4.29	9.7	24	29	83	58	297	190	66	193	0.341969	7.3	4.5	4.695	1.13	16.8	110.4	<0.3	24.7
18	2018-01-25	08:47:21	4.43	14.4	41.2	93	32.5	35	12.8	5.38	47	42.8	7.4	1.5	1.3	2.5	2.3	0.4	0.1	0.1	282	10.4	90	33	0.98	67	6	0.63	0.21	140.5	4.16	9.7	22	26	83	71	306	211	58	206	0.281553	7.2	4.6	6.048	1.16	<15	141.6	<0.3	21.8
19	2017-11-23	09:04:39	4.75	14.3	43.5	91.6	30.1	32.9	12.3	9.45	60	25.7	9.7	3.9	0.7	5.7	2.4	0.9	0.4	0.1	268	12.9	264	13	0.46	>90	4.2	0.55	0.26	135.5	3.98	10.2	91	106	89	258	163	199	52	71	0.732394	8.2	4.5	3.003	1.27	23.2	<28	<0.3	30.3
20	2018-01-18	09:28:35	4.96	15.2	45.5	91.7	30.6	33.4	11.9	8.05	38.8	44.3	11.2	4.7	1	3.1	3.6	0.9	0.4	0.1	186	13.3	225	15	0.45	>90	3.4	0.49	0.23	135.7	4.42	10.1	47	91	103	222	196	327	53	135	0.392593	8.2	4.7	3.251	1.21	23.8	<28	<0.3	36.1
21	2017-12-21	10:01:28	4.29	12.9	44	89.2	29.7	35	12.1	8.47	66.1	23.8	7.8	1.6	0.7	7.1	2.6	0.8	0.2	0.1	317	12.7	87	50	0.67	>90	6.5	0.49	0.19	138.8	3.32	9.4	24	17	102	25	209	121	65	120	0.541667	7.3	4.1	0.115	1.69	85.1	771.3	0.6	28.9
22	2017-11-23	08:50:21	4.53	13.1	39.8	87.9	28.9	32.9	12.8	3.56	52.2	38.2	4.8	3.7	1.1	1.9	1.4	0.2	0.1	0	182	12.7	108	25	0.66	>90	3.8	0.71	0.26	137.5	3.49	9.5	17	12	52	12	200	54	74	115	0.643478	7.7	4.7	3.49	1.25	386.1	733.5	<0.3	29
23	2017-11-23	09:04:39	4.19	13.5	37.6	89.7	32.2	35.9	12.7	7.66	55.8	32.8	10.2	0.5	0.7	4.3	2.5	0.8	0	0	318	10.9	89	26	0.79	85	7.4	0.89	0.28	138.4	3.01	9.8	26	18	56	18	257	97	101	137	0.737226	7.3	4.2	0.545	1.45	<15	<28	<0.3	12.5
24	2018-01-18	09:20:05	4.04	13.3	37.7	93.3	32.9	35.3	13.4	8.27	54.5	35.2	8.9	0.7	0.7	4.5	2.9	0.7	0.1	0.1	299	11.6	80	34	0.74	>90	6.5	0.7	0.25	140.2	2.99	10.3	27	17	54	20	300	106	114	165	0.690909	7.4	4.3	0.927	1.39	15.6	34.9	<0.3	9.59
25	2017-11-30	08:43:50	4.35	12.7	38.3	88	29.2	33.2	12.8	4.83	57.2	32.7	8.7	0.8	0.6	2.8	1.6	0.4	0	0	211	11.4	77	34	0.68	>90	5.5	0.66	0.23	143.7	3.98	9.8	23	14	67	19	230	84	71	142	0.5	6.7	4.2	1.557	1.33	<15	<25	<0.3	>150
26	2018-01-25	09:22:15	4.48	13.3	40.5	90.4	29.7	32.8	12.8	4.97	56.2	34	8	1.2	0.6	2.8	1.7	0.4	0.1	0	208	11.6	90	33	0.87	74	6.1	0.65	0.22	151.2	4.33	9.8	22	17	70	23	265	80	73	176	0.414773	6.7	4.3	2.384	1.36	<15	<28	<0.3	25.6
27	2018-01-18	10:21:53	4.76	14.9	43.4	91.2	31.3	34.3	12.1	5.59	48.1	42.9	5.5	3	0.5	2.7	2.4	0.3	0.2	0	289	10.5	97	35	0.59	>90	6.1	0.48	0.2	140.5	4.37	9.5	21	23	81	25	229	134	53	149	0.355705	7.5	4.4	1.567	1.17	15.8	<28	1.5	18.4
28	2018-03-22	09:19:25	4.79	14.4	43.1	91.7	30.6	33.4	12.3	5.2	54.4	35.6	6.9	2.7	0.4	2.8	1.8	0.4	0.1	0	266	10.3	94	42	0.66	>90	6.2	0.58	0.2	139.6	4.33	9.5	20	20	72	21	205	125	48	132	0.363636	7.1	4.2	1.73	1.13	<15	<28	1.1	18.9
29	2017-11-30	09:09:45	4.75	14.8	44.1	89.5	27.6	33.7	12.8	3.51	53.4	32.7	8.9	0.8	0.3	4.1	2.5	0.5	0.3	0	225	11.1	96	32	0.61	>90	5.7	0.62	0.24	135.8	4.21	9.8	27	19	76	22	257	126	55	128	0.429688	7.8	4.9	3.579	1.41	<15	<28	<0.3	19.7
30	2017-12-14	08:47:28	4.35	12.2	37.8	86.9	28	32.3	13.8	10.74	66.1	23.8	7.8	1.6	0.7	7.1	2.6	0.8	0.2	0.1	317	12.7	87	50	0.67	>90	6.5	0.49	0.19	138.8	3.32	9.4	24	17	102	25	209	121	65	120	0.541667	7.3	4.1	0.115	1.69	85.1	771.3	0.6	28.9
31	2018-02-01	09:31:45	4.42	12.3	38	86	27.8	32.4	13.9	10.98	62.7	24.8	10.5	1.4	0.6	6.9	2.7	1.2	0.2	0.1	315	12.2	87	52	0.81	83	6.4	0.39	0.17	141.2	3.35	9.2	22	16	113	25	222	91	74	130	0.569231	7.2	4.1	0.065	1.89	88.5	708.6	1.6	25.2
32	2018-02-15	09:50:27	4.44	13.5	42.2	95	30.4	32	13.7	7.03	63	25.6	9.4	1.6	0.4	4.4	1.8	0.7	0.1	0	150	13.1	104	28	0.93	72	3.8	0.45	0.19	144.2	3.96	9	20	18	97	28	199	223	47	107	0.439252	6.7	4.2	2.726	1.12	203.2	<28	<0.3	11.5
33	2018-04-12	09:00:27	4.18	12.5	40.2	96.2	29.9	31.1	14.1	7.8	65.6	22.2	9.9	1.8	0.5	5.1	1.7	0.8	0.1	0	178	12.8	93	40	1.09	60	3.9	0.31	0.18	145.4	4.09	9.6	20	18	90	29	192	274	50	87	0.574713	6.7	4.2	4.493	1.12	170.6	40.6	<0.3	23
34	2017-12-14	09:01:40	4.36	13.1	40.8	93.6	30	32.1	13.2	5.58	54.1	40.1	4.8	0.5	0.5	3	2.2	0.3	0	0	196	11.7	96	20	0.72	>90	4	0.6	0.23	143.5	4.81	9.4	15	11	69	21	175	85	55	103	0.533981	6.8	4.4	3.093	1.23	<15	<28	<0.3	22.8
35	2018-02-01	09:23:07	4.48	13.6	40.7	92.5	30.9	33.4	14.2	5.5	55.3	37.3	5.6	1.1	0.5	3	2.1	0.3	0.1	0	210	11.3	98	23	0.81	85	4.1	0.61	0.24	143.9	4.26	9.1	15	12	70	20	183	79	62	105	0.590476	6.8	4.3	3.282	1.26	21.5	<28	<0.3	12.5
36	2018-03-06	09:21:15	4.86	14.7	43.2	88.9	30.2	34	13.5	9.31	67.4	25.1	5.3	1.7	0.5	6.3	2.3	0.5	0.2	0	230	11.7	90	20	0.62	>90	3.8	0.88	0.28	140.5	4.18	9.2	16	12	68	14	223	132	43	154	0.279221	6.7	4.4	1.353	1.3	<15	<28	<0.3	44.6
37	2018-03-07	10:10:08	4.96	14.7	44.2	89.1	29.6	33.3	13.7	7.38	58.4	33.6	5.4	1.9	0.7	4.3	2.5	0.4	0.1	0	210	11.7	89	23	0.66	>90	3.2	0.46	0.19	137.7	4.32	9.1	15	13	70	12	207	124	39	143	0.272727	6.8	4.5	1.758	1.24	<15	<28	<0.3	39.7
38	2018-02-15	08:37:06	4.07	12.5	38.7	95.1	30.7	32.3	12	5.64	59	32.6	6.7	1.2	0.5	3.3	1.8	0.4	0.1	0	278	10.2	100	53	0.63	>90	5.2	0.53	0.2	139.6	4.22	9.6	17	22	69	23	220	175	46	139	0.330935	7.3	4.3	2.077	1.17	<15	<28	<0.3	38.3
39	2018-04-12	08:50:26	4.23	13	39.7	93.9	30.7	32.7	12.4	6.02	63.3	28.4	6.5	1.3	0.5	3.8	1.7	0.4	0.1	0	253	9.6	110	44	0.67	>90	5.2	0.49	0.19	138.9	4.45	10.2	24	33	71	28	252	272	54	144	0.375	7.5	4.3	1.479	1.1	<15	<28	<0.3	17.4
40	2017-12-14	09:24:03	4.83	14	44.3	91.7	29	31.6	12.5	5.81	53.2	39.6	6	0.5	0.7	3.1	2.3	0.4	0	0	313	9.6	88	33	0.72	>90	5.4	1.26	0.28	139.1	4.19	10.1	26	29	75	18	270	133	66	177	0.372881	7.4	4.5	2.553	1.21	68.9	29	<0.3	30.3
41	2018-02-15	09:03:54	4.66	14	42.8	91.8	30	32.7	12.1	5.6	52.6	40.2	6.3	0.4	0.5	3	2.2	0.4	0	0	252	10.2	84	27	0.77	88	5.8	1.1	0.3	140.6	4.15	10.1	23	21	76	16	259	97	65	175	0.371429	7.3	4.6	2.764	1.53	42	35	<0.3	26.3
42	2017-12-14	10:08:30	4.33	10.9	35.8	82.7	25.2	30.4	15.5	6.94	51.4	37.2	7.1	3.3	1	3.6	2.6	0.5	0.2	0.1	363	9.4	80	38	0.68	>90	3.3	0.37	0.18	140.9	4.47	9.7	37	52	159	109	199	109	63	114	0.552632	6.3	3.8	3.494	1.07	18.6	<28	<0.3	16.2
43	2018-02-01	10:04:44	4.46	11.8	37.2	83.4	26.5	31.7	14.5	6.04	54.2	34.9	7.1	2.8	1	3.3	2.1	0.4	0.2	0.1	338	9.7	74	41	0.62	>90	3.6	0.4	0.19	142.3	4.64	9.3	38	47	156	89	202	93	65	118	0.550847	6.5	4	3.077	1.05	<15	<28	1.1	16
44	2018-01-18	10:39:56	3.96	12	36.8	92.9	30.3	32.6	12.8	4.83	55.1	32.5	7.9	3.7	0.8	2.7	1.6	0.4	0.2	0	371	9	76	33	0.52	>90	2.6	1.24	0.35	140.7	4.4	8.8	16	9	63	13	195	67	66	116	0.568966	7.1	4.3	0.859	1.12	<15	28.2	<0.3	35.4
45	2018-03-14	10:13:54	4.01	11.9	36.8	92	29.8	32.3	13.2	6.14	69.3	20.4	6.8	2.8	0.7	4.3	1.2	0.4	0.2	0	385	9.3	82	22	0.54	>90	2.2	1.47	0.39	137.9	4.05	8.7	15	11	68	12	190	62	58	119	0.487395	6.9	4.2	0.832	1.07	<15	<28	<0.3	15.5
46	2017-12-21	08:50:53	4.93	13.8	42.9	87	28	32.2	14.8	5.02	71.5	16.1	8.2	3.4	0.8	3.6	0.8	0.4	0.2	0	233	11.9	80	36	1.27	49	6.5	0.7	0.26	140.6	4.05	9.6	24	18	68	15	255	52	94	151	0.622517	7.5	4.3	1.627	1.4	21.6	29.9	<0.3	20.6
47	2018-02-15	08:50:43	4.75	13.4	41.3	86.9	28.2	32.4	13.5	4.88	48.2	37.5	8.6	4.7	1	2.4	1.8	0.4	0.2	0	194	12.3	71	36	1.18	53	5.7	0.58	0.24	139.1	3.99	9.4	25	16	59	11	201	64	83	105	0.790476	6.9	4.2	2.8223	1.28	<15	<28	<0.3	20.3
48	2017-12-21	09:03:18	4.13	12.5	37.8	92.2	30.5	33.1	13	4.51	56.3	34.7	6.9	0.7	0.4	2.5	1.6	0.3	0	0	183	11.8	91	25	0.63	>90	2.3	0.5	0.22	141.4	4.08	9.5	17	13	91	8	223	66	65	145	0.448276	7	4.4	1.7465	1.5	17.1	47.3	<0.3	10.8
49	2018-02-15	10:03:18	4.28	12.6	39	92.9	30	32.3	13.2	4.43	56.6	33.4	8.8	0.5	0.7	2.5	1.5	0.4	0	0	197	11.4	86	20	0.65	>90	2.4	0.46	0.22	142.5	4.08	9.5	17	14	91	7	213	57	60	142	0.422535	6.8	4.5	1.083	1.42	<15	28.6	<0.3	5.47
50	2018-01-18	09:58:26	4.84	12.6	39.7	82	26	31.7	13.2	5.15	49.9	34.6	9.9	3.7	1.9	2.6	1.8	0.5	0.2	0.1	435	11.3	90	25	0.58	>90	4.9	0.38	0.18	139.8	4.86	10.2	20	15	53	19	191	59	80	99	0.808081	7.5	4.6	2.548	1.33	<15	<28	<0.3	29
51	2018-03-14	09:54:38	4.79	12.6	38.9	81.2	26.3	32.4	13.6	8.22	59.9	28	9.2	1.8	1.1	4.9	2.3	0.8	0.2	0.1	464	11.3	89	29	0.57	>90	5.7	0.45	0.2	138.7	4.61	9.9	21	16	57	17	194	69	77	103	0.747573	7.2	4.4	3.179	1.27	<15	32.3	<0.3	19.9
52	2018-01-18	10:11:14	5.06	13.3	43.1	85.2	26.3	30.9	15.6	5.72	76.3	7.5	11.5	3.5	1.2	4.4	0.4	0.7	0.2	0.1	381	10.9	95	23	0.7	>90	4.6	0.51	0.2	141.1	4.24	10.2	29	24	114	36	295	153	83	181	0.458564	8.1	4.8	1.236	1.13	<15	33.1	<0.3	21.1
53	2018-03-14	10:22:26	4.82	13.2	41	85.1	27.4	32.2	15.9	6.9	79.9	8.4	8.3	3.3	0.1	5.5	0.6	0.6	0.2	0	342	11.2	88	26	0.6	>90	4.8	0.55	0.21	139.9	4.19	10	28	32	110	61	291	109	80	189	0.42328	7.8	4.5	2.202	1.23	<15	35.4	<0.3	15
54	2018-01-25	11:22:26	4.73	13.9	42.6	90.1	29.4	32.6	13.3	5.68	56.8	30.3	9.7	2.3	0.9	3.2	1.7	0.6	0.1	0	355	11	88	25	0.62	>90	4.4	0.43	0.19	140.6	4.18	9.7	24	24	56	18	193	86	62	114	0.54386	7.4	4.7	4.051	0.96	43.6	163.6	<0.3	22.3
55	2018-03-22	10:41:55	4.77	14	42.9	89.9	29.4	32.6	13.3	6.62	52.1	35.2	9.8	2.1	0.8	3.4	2.3	0.6	0.1	0	348	10.7	97	27	0.62	>90	3.9	0.39	0.18	139	4.12	9.6	22	18	62	19	192	94	58	116	0.5	7.5	4.6	4.793	1.11	51.1	136.1	<0.3	19.3
56	2018-01-24	10:41:55	4.22	13.6	40.8	96.7	32.2	33.3	12.9	12.16	76.9	17.3	5.2	0.4	0.2	9.4	2.1	0.6	0	0	227	12	72	54	0.55	>90	3	0.78	0.28	140.9	3.79	9.6	13	12	68	17	272	83	65	190	0.342105	7	4.2	1.364	1.26	18	<28	<0.3	26.9
57	2018-03-22	09:41:55	4.08	13.4	39.2	96.1	32.8	34.2	11.9	8.52	68.5	25.6	4.5	0.8	0.6	5.8	2.2	0.4	0.1	0	165	12.4	90	34	0.51	>90	2.7	0.62	0.25	138.8	3.66	9.4	14	8	66	10	228	102	55	152	0.361842	7.1	4.3	1.023	1.22	<15	<28	<0.3	29.5
58	2018-01-24	10:33:16	5.21	15	45.6	87.5	28.8	32.9	13.1	6.82	58.6	28.2	6.6	5.6	1	4	1.9	0.4	0.4	0.1	212	10.4	107	41	0.67	>90	5.3	0.77	0.24	141.3	4.27	9.6	23	15	128	14	204	98	38	146	0.260274	7.4	4.4	1.734	1.15	15.1	<28	<0.3	21.5
59	2018-03-22	09:00:00	4.25	13.8	41.8	82.4	30.7	33.7	13.9	5.57	57.1	26.4	6.4	2.5	0.1	6.1	2.5	0.6	0.1	0	219	11.5	116	25	0.55	>90	3.7	0.58	0.19	145.8	4.15	9.4	18	12	115	27	278	115	42	124	0.33871	7.5	4.4	3.158	1.77	17.5	41.5	<0.3	23.4
60	2018-02-01	08:55:48	4.35	11.5	36.9	84.8	26.4	31.2	13.8	5.32	47.8	42.3	7.5	1.5	0.9	2.5	2.2	0.4	0.1	0	344	10.1	91	26	0.71	>90	3.8	0.25	0.14	139.5	4.22	9.2	20	15	78	13	174	66	48	113	0.424779	7.2	4.2	1.21	1.08	108	33.2	<0.3	28.3
61	2018-04-05	09:36:20	3.82	9.7	31.4	82.6	25.5	30.9	14	5.39	50.8	36	10	2.6	0.6	2.7	1.9	0.5	0.1	0	281	10.4	83	34	0.59	>90	3.8	0.39	0.17	139.5	4.44	9.5	19	15	71	13	190	91	52	120	0.433333	6.6	4	1.718	1.2	103.1	38.1	<0.3	25.1
62	2018-02-01	10:14:11	4.15	11.4	35.5	88.8	28.5	32.1	13.8	2.66	55.3	28.9	12	3	0.8	1.5	0.8	0.3	0.1	0	161	11.8	80	36	0.53	>90	2.7	1.34	0.42	139.8	4.69	9.1	16	14	64	12	165	50	60	95	0.631579	6.8	4.5	1.539	1.05	202.3	859.8	<0.3	12.8
63	2018-04-19	09:43:56	4.07	11	35.1	86.2	27	31.3	14.4	3.23	64.2	27.2	6.5	1.5	0.6	2.1	0.9	0.2	0	0	186	12	82	31	0.58	>90	3.1	1.3	0.4	138.4	4.33	9	14	15	51	13	158	47	56	93	0.602151	6.9	4.6	1.639	1.06	164.8	1097.9	<0.3	11.5
64	2018-02-01	10:28:27	4.68	14.4	43.9	93.8	30.8	32.8	15	10.43	61.1	25.9	6.3	6	0.7	6.4	2.7	0.7	0.6	0.1	512	9.4	80	21	0.85	82	5.5	0.43	0.18	141.3	4.95	9.2	17	11	101	22	266	107	83	162	0.512346	7.3	4.3	1.319	1.08	21.5	31.7	<0.3	17.9
65	2018-04-19	10:35:25	4.33	13.3	41.5	95.8	30.7	32	14.8	10.86	60.9	25.6	5.6	7.3	0.6	6.6	2.8	0.6	0.8	0.1	484	9.2	70	23	0.78	>90	4.7	0.62	0.21	138.8	4.17	8.9	18	14	93	20	264	137	70	167	0.419162	7.1	4.1	1.561	1.17	<15	<28	<0.3	15.1
66	2018-02-01	08:45:01	4.74	12.9	40	84.4	27.2	32.3	14.6	5.54	61.2	28	9.7	0.7	0.4	3.4	1.6	0.5	0	0	283	11.2	96	33	0.58	>90	3.2	0.53	0.21	141	4.13	9	15	17	111	17	179	40	52	119	0.436975	7	3.9	2.004	1.29	<15	36.4	<0.3	22.4
67	2018-04-05	08:53:44	4.9	13.3	41.6	84.9	27.1	32	14.1	5.64	57.1	30.5	10.5	1.2	0.7	3.2	1.7	0.6	0.1	0	260	11.1	98	28	0.59	>90	3.6	0.58	0.23	140	4.43	9.3	25	35	104	17	201	55	54	136	0.397059	7	4.1	1.779	1.2	<15	<28	<0.3	19.1
68	2018-02-15	09:12:17	4.72	13.9	43.6	92.4	29.4	31.9	12.8	7.56	55.8	36.1	6.5	1.1	0.5	4.2	2.7	0.5	0.1	0	253	11.3	95	30	0.63	>90	5.4	0.98	0.26	139.2	4.26	9.1	22	32	80	37	249	207	48	160	0.3	7.5	4.4	2.401	1.26	17.8	32.7	<0.3	18.3
69	2018-04-12	09:19:19	4.83	14	42.7	88.4	29	32.8	12.6	7.59	58.7	32.3	6.5	1.8	0.7	4.5	2.4	0.5	0.1	0	209	11.4	95	34	0.75	>90	6.3	1.34	0.31	140.3	4.65	10.1	30	50	78	79	232	228	48	138	0.347826	7.7	4.5	2.006	1.19	<15	29.9	<0.3	15.6
70	2018-02-21	09:59:19	3.79	11.8	35.6	93.9	31.1	33.1	12.8	4.15	47.5	39	7	4.6	1.9	2	1.6	0.3	0.2	0.1	213	10.6	77	39	0.73	>90	4.2	0.69	0.24	140.7	3.89	9.9	24	17	98	21	193	112	52	118	0.440678	6.4	4.4	2.618	1.32	<15	32.5	<0.3	17.5
71	2018-04-19	10:08:20	4.26	12.9	40.5	95.1	30.3	31.9	11.8	5.17	51.3	37.3	7.5	2.7	1.2	2.6	1.9	0.4	0.1	0.1	251	10.7	83	19	0.82	83	4	0.59	0.23	139.6	3.86	10	20	13	105	19	193	96	51	123	0.414634	6.4	4	2.008	1.09	<15	<28	<0.3	21.8
72	2018-02-15	09:31:31	3.99	13.2	38.7	97	33.1	34.1	11.5	6.86	73.1	17.8	5.8	2.6	0.7	5	1.2	0.4	0.2	0	232	10.4	74	35	0.74	>90	3.7	0.55	0.23	138.5	4.2	9.7	22	15	50	13	193	58	65	116	0.560345	7.6	4.8	1.35	1.06	<15	<28	<0.3	20.8
73	2018-04-12	10:06:49	3.92	12.6	36.7	93.6	32.1	34.3	12.1	3.83	51.5	38.1	6.8	2.3	1.3	2	1.5	0.3	0.1	0	221	10.9	76	42	0.78	>90	3.6	0.47	0.2	137.5	3.96	9.7	20	13	36	13	217	52	58	149	0.389262	7.4	4.6	1.699	1.05	<15	<28	<0.3	20.4
74	2018-03-14	09:44:06	4.56	13	39.3	86.2	28.5	33.1	12.9	7.4	55.9	35.9	4.7	3	0.5	4.1	2.7	0.4	0.2	0	248	10.5	79	31	0.59	>90	3.9	0.36	0.18	139.6	3.96	8.8	23	25	68	14	188	100	51	117	0.435897	6.8	3.9	0.012	1.32	190.5	2576.1	5.1	31.4
75	2018-05-15	09:51:44	4.61	12.7	39.7	86.1	27.5	32	13.6	6.77	50.2	38.3	4.4	6.4	0.7	3.4	2.6	0.3	0.4	0	278	10.3	92	24	0.7	>90	4.1	0.48	0.2	138.8	3.96	9.4	21	23	75	16	217	129	57	134	0.425373	7.3	4.3	1.245	1.13	131.3	3211.5	4.5	27.7
76	2018-03-14	08:54:44	4.33	12.1	40.1	94.2	31.7	32.3	14.6	5.54	61.2	28	9.7	0.7	0.4	3.4	1.6	0.5	0	0	283	11.2	96	33	0.58	>90	4.2	0.57	0.22	142.7	3.78	8.9	23	18	79	18	259	78	52	128	0.40625	7.4	3.8	1.658	1.35	<15	2248	<0.3	23.4
77	2018-02-15	09:22:43	4.78	12.8	41.8	89.7	25.1	32	14.1	5.64	57.1	30.5	10.5	1.2	0.7	3.2	1.7	0.6	0.1	0	260	11.1	98	28	0.59	>90	5.1	0.87	0.25	135.8	4.08	9.1	22	26	88	28	198	89	64	122	0.52459	7	4.2	1.895	1.09	<15	<28	<0.3	14.8
78	2018-04-12	08:41:34	3.87	13.1	42.8	92.3	31.8	31.9	12.8	7.56	55.8	36.1	6.5	1.1	0.5	4.2	2.7	0.5	0.1	0	253	11.3	95	30	0.63	>90	4.8	0.55	0.19	136.7	3.79	9.5	33	21	79	32	247	102	70	113	0.619469	6.8	4.1	1.258	1.23	<15	<28	<0.3	19.4
79	2018-02-22	10:39:34	4.63	13.5	41.5	89.6	29.2	32.5	14.1	5.78	57.2	33.2	8.1	1	0.5	3.3	1.9	0.5	0.1	0	206	12.3	89	45	0.86	77	4.8	0.63	0.21	142	4.33	10.2	21	12	53	15	254	261	65	171	0.380117	7.7	4.4	0.974	1.52	<15	<28	<0.3	21.7
80	2018-04-19	09:14:23	4.77	13.4	43	90.1	28.1	31.2	13.9	5.33	42.5	46.2	9	1.5	0.8	2.3	2.5	0.5	0.1	0	226	12.1	84	36	0.9	73	5.5	0.84	0.26	142.2	4.45	10.3	22	10	50	17	237	102	57	160	0.35625	7.5	4.2	1.265	1.32	<15	<28	<0.3	22.7
81	2018-02-22	08:52:33	4.64	13	38.8	83.6	28	33.5	12.3	7.25	59.3	27.8	6.4	5.8	0.7	4.3	2	0.5	0.4	0	271	10.7	102	44	0.76	>90	3.6	0.51	0.2	138.5	4.35	9.4	24	24	75	29	208	86	77	114	0.675439	7.4	4.4	1.714	1.01	21.2	32.1	<0.3	21.2
82	2018-04-19	09:26:56	4.85	13.2	39.8	82.1	27.2	33.2	12.5	6.56	62.4	25.5	6.6	4.7	0.8	4.1	1.7	0.4	0.3	0	243	11.4	88	37	0.7	>90	5.3	0.62	0.24	137.9	4.57	9.2	23	19	61	26	203	49	76	117	0.649573	7.2	4.3	2.025	1.04	<15	<28	<0.3	18.7
83	2018-02-22	09:03:41	4.64	13.3	41.7	89.9	28.7	31.9	13.2	4.92	48.8	42.1	6.1	2.4	0.6	2.4	2.1	0.3	0.1	0	245	9.9	93	31	0.71	>90	4	0.48	0.19	138.3	3.73	9.6	34	56	49	55	195	70	79	102	0.77451	7.8	4.8	1.316	0.89	61.7	76.4	<0.3	18.7
84	2018-04-19	09:57:02	4.52	13.2	40.8	90.3	29.2	32.4	13.1	4.35	43	43.7	6.2	6.4	0.7	1.9	1.9	0.3	0.3	0	224	9.9	93	35	0.63	>90	3.8	0.41	0.2	138.5	3.81	9.4	45	74	63	71	180	51	68	102	0.666667	7.4	4.5	0.903	1.15	35.4	81	<0.3	15.4
85	2018-02-22	10:13:27	5.24	14	44.3	84.5	26.7	31.6	14.5	5.44	59	27.8	8.8	3.3	1.1	3.2	1.5	0.5	0.2	0.1	247	10.7	96	30	0.93	69	6.4	0.45	0.18	142.1	4.56	9.6	24	25	77	25	272	243	59	165	0.357576	7.2	4.4	1.803	1.36	15	<28	<0.3	28.8
86	2018-04-19	10:24:19	5.36	14.3	45	84	26.7	31.8	14.6	8.22	44.2	26.5	5.3	23	0	3.6	2.2	0.4	1.9	0	226	10.7	85	44	0.8	83	5.4	0.45	0.18	138.2	4.43	9.4	25	29	78	26	267	266	59	155	0.380645	7.1	4.4	1.146	1.18	19.4	95.4	<0.3	29.6
87	2018-03-22	09:30:27	4.21	12.8	40.3	81.7	25.8	32.5	12.8	7.54	61.8	50.8	6.7	2.3	0.4	3.1	2.5	0.2	0.3	0	231	10.1	86	38	0.79	>90	3.8	0.54	0.24	138.4	3.79	10.1	21	18	67	21	201	89	52	154	0.337662	7.5	4.2	0.954	1.08	<15	<28	<0.3	16.7
88	2018-03-14	09:13:38	4.56	12.1	12.5	38.7	95.1	30.7	32.3	12	5.64	59	6.7	6.7	1.2	0.5	3.3	1.8	0.4	0.1	278	10.2	88.7	40	0.53	88	4.2	0.63	0.21	139.1	4.56	8.7	32	24	74	30	194	247	60	151	0.397351	7.1	3.9	1.157	1.68	<15	<28	<0.3	10.8
89	2018-03-22	10:18:27	4.79	13	13	39.7	93.9	30.7	32.7	12.4	61.02	63.3	8.4	6.5	1.3	0.5	3.8	1.7	0.4	0.1	253	95	110	47	0.44	>90	4.6	0.49	0.19	141.2	4.21	9.4	25	22	85	41	204	58	56	143	0.391608	6.9	4.3	1.358	1.15	<15	<28	<0.3	21.7
90	2018-03-14	09:34:10	4.75	13.8	14	44.3	91.7	29	31.6	12.5	54.1	53.2	9.6	6	0.5	0.7	3.1	2.3	0.4	0	313	91	88	47	0.33	>90	3.7	0.58	0.33	135.7	3.45	9.7	24	19	65	152	189	95	80	155	0.516129	6.4	4.2	1.531	1.04	<15	<28	<0.3	30.9
91	2018-03-22	08:22:19	4.59	13.4	14	42.8	91.8	30	32.7	12.1	65.6	52.6	8.2	6.3	0.4	0.5	3	2.2	0.4	0	252	104	84	44	0.27	>90	5.1	0.67	0.27	141.9	3.89	10.2	26	25	66	19	196	81	70	172	0.406977	7.2	4.8	1.489	0.97	<15	<28	<0.3	24.8
92	2018-03-22	10:07:38	4.32	12.5	10.9	35.8	82.7	25.2	30.4	15.5	69.4	51.4	7.2	7.1	3.3	1	3.6	2.6	0.5	0	275	9.5	81	41	0.38	>90	3.7	0.54	0.21	136.4	3.14	9	15	40	101	24	284	95	52	174	0.298851	7.3	4.1	1.654	1.08	<15	<28	1	22.5
93	2018-03-22	09:56:25	4.54	12.6	11.8	37.2	83.4	26.5	31.7	14.5	60.4	54.2	7.9	7.1	2.8	1	3.3	2.1	0.4	0.2	312	9.7	74	33	0.41	>90	3.8	0.36	0.25	131.8	3.89	10.1	24	22	71	28	235	128	51	133	0.383459	7.4	4.9	0.154	1.56	<15	<28	<0.3	21.5
94	2018-03-22	09:46:59	4.6	12.6	12	36.2	92.9	30.3	32.6	12.8	48.3	55.1	8.5	7.9	3.7	0.9	2.7	1.6	0.4	0	307	9.1	76	36	0.33	>90	5.8	0.47	0.2	131.8	4	9.7	21	29	68	37	201	86	48	116	0.413793	6.8	4	1.785	1.75	21.8	<28	<0.3	11.8
95	2019-02-28	09:20:10	4.31	14.2	41.8	99.1	32.9	34	12.3	7.73	73.2	18.1	7.2	0.9	0.6	5.6	1.4	0.6	0.1	0	210	11.8	90	26	0.68	>90	4	0.45	0.2	138.5	4.62	9	22	35	65	42	304	102	61	223	0.273543	7.1	4.4	0.977	1.63	22.8	60.1	<0.3	10.4
96	2019-04-25	09:15:10	4.26	14.3	42	98.6	33.6	34	12.9	7.46	59.3	31.1	7.9	0.9	0.8	4.4	2.3	0.6	0.1	0.1	219	12.5	108	32	0.77	>90	4.9	0.37	0.18	138	4.3	9.3	26	40	71	64	318	163	66	219	0.30137	7.4	4.5	1.093	1.52	26.4	<28	0.7	10
97	2019-01-17	08:39:53	4.69	13.8	41.7	88.9	29.4	33.1	12.4	7.86	58.5	30.7	8.7	1.5	0.6	4.6	2.4	0.7	0.1	0	284	8.8	97	35	0.68	>90	3.6	0.41	0.19	135.4	4.31	9.6	14	11	73	39	233	110	59	152	0.388158	7.1	4.6	0.807	1.14	27.1	<28	0.5	15.1
98	2019-03-20	08:07:45	4.66	13.1	32.7	83	37	31.5	15.2	5.89	52.4	27.1	8.5	6.1	0.4	2.1	2.6	0.3	0.1	0	277	9.5	94	33	0.67	>90	8.1	0.43	0.21	138.4	4.26	9.4	17	18	79	22	198	112	64	135	0.474074	6.9	4.5	1.024	1.08	32.4	<28	<0.3	19.7
99	2019-02-07	10:01:13	3.87	12.2	37.6	97.2	31.5	32.4	13.5	5.54	64.7	28.2	5.6	1.1	0.4	3.6	1.6	0.3	0.1	0	300	9.8	92	37	0.85	73	5.4	0.35	0.17	139.9	4.3	10.1	29	27	105	30	199	129	59	114	0.517544	7.1	4.2	1.804	1.02	18.6	<28	<0.3	17.6
100	2019-04-11	09:47:26	3.72	12	34.9	94.3	32.4	34.4	13.4	4.17	50.8	40.3	5.8	2.4	0.7	2.1	1.7	0.2	0.1	0	221	10	78	29	0.86	72	4.9	0.43	0.18	139.3	4.15	10.2	23	17	114	29	223	192	70	115	0.608696	7	4.4	2.054	1.05	17.1	41	<0.3	18
101	2019-01-17	09:08:28	4.98	13.8	40.8	81.9	27.7	33.8	13.5	5.39	56.9	34.9	5.6	1.9	0.7	3.1	1.9	0.3	0.1	0	279	9.8	120	47	0.81	78	5.7	0.44	0.21	139.9	4.38	10.1	27	33	73	24	150	119	50	76	0.657895	7.2	4.8	0.434	1.14	19.7	<28	<0.3	15.7
102	2019-03-20	10:08:04	5.22	14.3	43.6	83.5	27.4	32.8	14.1	6.38	56.7	33.9	6.3	2	1.1	3.6	2.2	0.4	0.1	0.1	307	9.7	120	44	0.95	64	6.2	0.48	0.21	140.4	4.32	10.1	24	30	82	30	161	113	55	84	0.654762	7.4	4.7	0.525	1.23	15	29.1	<0.3	13.5
103	2019-01-31	09:18:18	4.82	13.7	40.8	88.1	26.8	31.5	28.4	7.01	71.8	15.3	8.1	1.2	0.8	2.7	1.1	2.1	0.2	0	302	8.9	81	41	0.91	>90	6.7	0.42	0.25	141.8	4.12	9.7	28	51	95	19	178	145	51	87	0.586207	7	4.2	0.845	1.35	19.4	<28	<0.3	11.8
104	2018-11-08	09:01:01	4.84	13.6	41.9	86.9	28.1	32.5	14.2	6.35	61	27.1	7.7	3.3	0.9	3.9	1.7	0.5	0.2	0.1	363	11.5	87	34	0.67	>90	5.3	0.33	0.16	139.2	4.61	9.7	43	72	129	183	295	83	78	200	0.39	7.8	4.7	2.976	1.29	24.3	<28	<0.3	14.7
105	2019-01-10	09:03:52	4.95	13.7	42.4	85.7	27.7	32.3	13.4	5.18	62.8	27.2	6.9	2.1	1	3.2	1.4	0.4	0.1	0	341	11	100	41	0.57	>90	4	0.32	0.16	137.7	4.28	9.6	18	25	97	105	215	70	71	130	0.546154	8	4.7	2.715	1.17	16.8	<28	<0.3	15.7
106	2018-11-08	08:32:50	4.49	13.5	39.6	88.2	30.1	34.1	13.2	8.04	51.6	38.4	7.5	1.5	1	4.2	3.1	0.6	0.1	0.1	290	10.2	97	43	0.64	>90	8.3	0.45	0.18	140.1	4.33	9.8	16	16	76	23	273	178	48	189	0.253968	7	4.4	3.86	0.97	24.5	<28	<0.3	12.3
107	2019-01-10	08:49:56	4.78	14	43.1	90.2	29.3	32.5	12.9	8.4	45	44.6	7.3	2.3	0.8	3.8	3.8	0.6	0.2	0.1	312	10.1	103	41	0.7	>90	8.4	0.51	0.18	137.9	4.06	9.9	16	16	75	22	281	199	56	185	0.302703	7.5	4.5	4.999	1.05	<15	<28	<0.3	8.62
108	2018-11-08	09:58:54	4.29	13.1	40	93.2	30.5	32.8	12.1	8.19	74.8	17.5	6	1.3	0.4	6.1	1.4	0.5	0.1	0	332	9.6	76	26	0.57	>90	3.6	0.45	0.21	138.1	4.35	9.3	41	53	91	47	227	71	70	143	0.48951	7.3	4.3	1.678	1.15	29.3	<28	<0.3	12.2
109	2019-01-10	08:40:02	4.34	13.1	40	93	30.5	32.8	11.08	4.77	58.1	31.9	7.1	2.3	0.6	2.8	1.5	0.3	0.1	0	299	9.2	89	33	0.58	>90	3.1	0.43	0.19	138.7	4.06	9.1	28	30	75	31	228	61	74	142	0.521127	7.3	4.3	2.906	1.14	<15	<28	<0.3	25.1
110	2018-11-08	09:14:06	5.23	14.3	44.5	85.1	27.3	32.1	13.3	3.98	55.2	30.4	11.1	2.3	1	2.2	1.2	0.4	0.1	0	205	10.6	69	33	0.61	>90	3.2	0.51	0.23	140	4.04	10	50	49	94	17	182	51	64	105	0.609524	7.2	4.7	2.426	1.2	24.8	<28	<0.3	13.6
111	2019-01-10	09:19:32	5.34	14.6	46	86.1	27.3	31.7	13.2	4.58	58.9	30.3	8.1	2	0.7	2.7	1.4	0.4	0.1	0	213	10	74	36	0.59	>90	3	0.51	0.2	138.7	3.84	9.9	35	31	88	17	203	58	71	120	0.591667	7.5	4.7	2.782	1.21	<15	<28	<0.3	10.7
112	2018-11-08	09:40:03	4.76	13.9	42.7	90.9	29.6	32.6	12.8	3.73	43.2	40.5	8.8	5.9	1.6	1.6	1.5	0.3	0.2	0.1	187	10.8	80	40	0.71	>90	3.3	0.48	0.19	140.1	4	9.7	33	24	98	29	257	156	61	165	0.369697	6.5	4.6	0.473	1.29	31.6	181.3	<0.3	10.6
113	2019-01-10	08:41:02	4.97	14.8	45.3	91.1	29.8	32.7	11.9	3.28	43.9	41.2	8.2	4.9	1.8	1.4	1.4	0.3	0.2	0.1	208	10.3	79	46	0.67	>90	3.8	0.58	0.23	137.6	3.89	9.9	27	20	99	21	247	126	64	158	0.405063	7.3	4.8	0.36	1.4	19.5	175.8	<0.3	12.4
114	2019-01-31	08:43:41	5.02	14.4	45	90	28.8	32	12.4	4.67	55.8	30.4	10.3	2.6	0.9	2.6	1.4	0.5	0.1	0	236	11.4	104	43	0.52	>90	4.8	0.55	0.23	136.3	4.39	9.1	19	19	78	24	222	85	54	151	0.357616	7.4	4.5	1.854	1.01	25	<28	<0.3	18.1
115	2019-04-03	08:32:07	5.05	14.2	44	87.1	28.1	32.3	12.2	4.07	53.5	32.2	11.1	2.5	0.7	2.2	1.3	0.4	0.1	0	250	11.6	93	46	0.62	>90	5.5	0.51	0.18	138	4.39	9.5	28	29	80	28	245	181	58	150	0.386667	7.6	4.6	2.476	1.01	51.2	31.1	1	11.3
116	2019-01-31	09:42:00	4.25	13.7	45.7	85.4	26.4	33.7	11.8	6.28	44.8	35.8	9.5	2.1	0.9	3.9	1.6	0.2	0.1	0	301	9.5	101	37	0.78	>90	4.1	0.55	0.28	141.7	3.45	9.1	19	45	107	21	197	156	41	135	0.303704	7.4	4.8	1.915	1.15	45.8	<28	<0.3	16.4
117	2019-01-31	09:29:44	4.35	12.6	38.4	88.3	29	32.8	12.2	3.21	70.4	20.9	5	2.5	1.2	2.3	0.7	0.2	0.1	0	223	11.6	83	13	0.54	>90	3.8	0.35	0.17	138.7	3.98	9.6	20	14	60	16	240	134	59	154	0.383117	6.9	4.3	1.744	1.16	<15	<28	<0.3	30
118	2019-04-03	10:29:44	4.32	12.4	38.3	88.7	28.7	32.4	12.4	3.32	67.2	21.4	6.9	3.3	1.2	2.2	0.7	0.2	0.1	0	229	11.7	85	20	0.57	>90	4.3	0.44	0.17	137.9	4.19	9.3	22	19	58	14	234	101	63	151	0.417219	6.5	4.1	1.189	1.22	<15	<28	<0.3	16.3
119	2019-01-31	08:57:00	4.33	13.3	40.3	93.1	30.7	33	12.7	8.4	54.8	31.1	7.6	5.7	0.8	4.6	2.6	0.6	0.5	0.1	302	11.4	86	25	0.54	>90	2.5	0.31	0.16	138.9	3.98	9.2	18	17	52	32	210	74	52	143	0.363636	6.5	4.1	0.161	0.83	1693.8	<28	<0.3	13.5
120	2019-04-03	09:57:00	4.52	13.7	42.3	93.6	30.3	32.4	12.5	13.5	53.2	41.4	4.5	0.9	0	7.2	5.6	0.6	0.1	0	318	11.4	72	24	0.57	>90	2.2	0.38	0.17	139	3.82	3.6	16	17	57	39	238	101	63	155	0.406452	6.9	4.3	0.172	0.99	2144.1	<28	0.4	9.26
121	2019-02-07	09:24:43	4.79	14.9	44.6	93.1	31.1	33.4	12.9	5.4	55.6	31.3	9.3	3.1	0.7	3	1.7	0.5	0.2	0	261	10.3	82	45	0.57	>90	4.7	0.67	0.22	142.4	4.41	9.4	21	17	111	21	261	98	69	172	0.401163	7	4.3	1.925	1.03	<15	<28	<0.3	17.3
122	2019-04-25	09:43:22	5.09	15.5	46.2	90.8	30.5	33.5	12.6	4.95	49.1	36.4	11.3	2.6	0.6	2.4	1.8	0.6	0.1	0	279	10.3	88	38	0.62	>90	4.5	0.72	0.22	139.4	4.09	9.6	24	23	125	23	263	162	57	174	0.327586	7	4.3	4.575	1.07	15.3	33.1	<0.3	34
123	2019-02-07	09:34:54	4.95	15.3	46.4	93.7	30.9	33	12.2	8.13	50.8	36.8	8.5	2.7	1.2	4.1	3	0.7	0.2	0.1	304	11.7	106	47	0.73	>90	5.3	0.42	0.17	140.2	4.48	9	17	21	70	16	210	124	52	133	0.390977	7	4.3	0.275	1.22	60.8	30.9	<0.3	26.7
124	2019-04-11	09:29:43	4.64	14.6	42.1	90.7	31.5	34.7	12.8	6.55	42.6	43.2	8.2	4.3	1.7	2.8	2.8	0.5	0.3	0.1	275	11.3	109	45	0.68	>90	6	0.46	0.2	141.2	4.45	8.8	16	18	71	16	195	137	51	116	0.439655	6.8	4.3	0.427	1.8	59.5	62.5	<0.3	22
125	2019-02-21	08:56:54	4.51	13.9	42.7	94.7	30.8	32.6	13.2	10.61	63.5	28.1	4.8	3.1	0.5	6.7	3	0.5	0.3	0	368	11	79	32	0.67	>90	4.5	0.33	0.17	141.7	4.69	9.2	26	27	58	33	288	107	54	213	0.253521	6.9	4.3	2.966	1.1	17.3	<28	<0.3	9.6
126	2019-04-25	08:38:06	4.42	13.8	42.4	95.9	31.2	32.5	13.2	12.88	54.2	34.9	5.3	4.9	0.7	7	4.5	0.7	0.6	0.1	341	10.8	97	42	0.73	>90	4	0.28	0.14	139.2	4.49	9.5	18	19	53	31	290	129	53	211	0.251185	6.6	4	4.005	1.07	<15	30.7	<0.3	12.4
127	2019-02-21	08:45:38	4.57	13.8	42.9	93.9	30.2	32.2	11.8	4.43	50.8	39.5	8.4	1.1	0.2	2.2	1.8	0.4	0	0	239	11.3	86	44	0.6	>90	7.2	0.35	0.18	139.3	4.14	9	25	28	78	14	175	125	35	115	0.304348	7.1	4.2	1.797	0.98	18.9	<28	<0.3	19.7
128	2019-02-07	09:08:06	4.78	13.4	42.3	88.5	28	31.7	12.8	7.19	66.6	26	5.4	1.4	0.6	4.8	1.9	0.4	0.1	0	385	10.7	92	18	0.55	>90	5.8	0.5	0.2	138.2	4.27	9.3	19	13	69	29	192	116	63	106	0.59434	7.2	4.2	2.188	1.27	16.1	<28	0.9	12.4
129	2019-04-11	09:18:36	4.44	12.8	39.6	89.2	28.8	32.3	12.9	6.76	61.3	29.6	6.2	2.2	0.7	4.1	2	0.4	0.2	0	341	11.4	87	34	0.58	>90	6.3	0.38	0.16	136.5	4.44	9.2	18	9	63	33	179	151	54	94	0.574468	7.1	4.1	2.257	1.48	15.1	37.5	<0.3	12.5
130	2019-02-28	08:48:23	4.52	12.2	37.3	82.5	27	32.7	13.1	5.16	51.9	33.3	12	1.6	1.2	2.7	1.7	0.6	0.1	0.1	298	10	89	33	0.56	>90	4.1	0.36	0.18	138.8	3.96	9.5	25	23	76	17	274	89	83	173	0.479769	7.1	4.3	1.595	1.26	17	<28	<0.3	27.2
131	2019-04-25	08:56:20	4.71	12.7	39.2	83.2	27	32.4	13.6	5.46	48.4	41.4	7.1	2.2	0.9	2.6	2.3	0.4	0.1	0	310	10	85	57	0.62	>90	5	0.6	0.16	137.6	4.25	9.7	23	24	78	12	230	95	81	130	0.623077	6.8	4.3	2.384	1.14	<15	34.6	<0.3	26
132	2019-02-28	09:31:47	4.65	14.9	43.3	93.1	32	34.4	11.9	7.6	66.1	26.8	5.4	1.2	0.5	5	2	0.4	0.1	0	294	9.4	123	35	0.58	>90	5.6	0.88	0.28	137.3	4.38	9	21	28	77	43	238	108	50	166	0.301205	6.7	4.1	1.557	1.1	20.7	<28	<0.3	10.2
133	2019-04-25	09:29:25	4.86	15.5	44.9	92.4	31.9	34.5	11.7	9.3	69.9	22.7	5.7	1.4	0.3	6.5	2.1	0.5	0.1	0	332	9.4	159	38	0.63	>90	5.7	0.86	0.27	136.2	4.11	9.5	19	26	83	48	246	173	50	161	0.310559	7	4.2	1.893	1.09	<15	36.5	<0.3	9.98
134	2019-03-07	08:44:41	4.71	14.2	41.1	87.4	30.2	34.5	14.8	8.95	51.9	37.5	7.3	2.9	0.4	4.6	3.4	0.6	0.3	0	178	12.3	84	24	0.8	87	4.3	0.39	0.18	137.2	4.2	9.2	19	13	46	9	152	90	52	82	0.634146	6.9	3.9	4.051	1.55	26.5	<28	0.5	15.3
135	2019-05-03	09:00:28	5.01	12.1	38.8	83.4	28.7	33.8	12.7	7.25	52.1	38.7	6.8	1.1	0.3	5.1	2.2	0.5	0.1	0	294	12.4	89	36	0.78	>90	4.7	0.51	0.22	141.8	3.89	9.1	22	27	75	12	202	89	50	94	0.531915	7.4	4	5.897	1.25	17.5	<28	<0.3	11.9
136	2019-03-14	09:42:44	5.15	14.7	46.1	89.5	28.5	31.9	12.8	5.67	53.8	33.2	8.8	3.5	0.7	3	1.9	0.5	0.2	0	263	10.6	95	31	0.71	>90	6	0.47	0.18	139.6	4.1	9.5	27	20	102	18	319	122	81	214	0.378505	6.7	4.4	2.177	1.26	257.2	1248.9	<0.3	14.2
137	2019-05-16	09:17:28	4.85	15.8	36.7	86.4	29.4	33.7	13.8	4.89	55.4	40.8	9.7	2.5	0.7	4.7	2.2	0.4	0.1	0	278	11.4	98	35	0.81	>90	5.9	0.38	0.17	140	3.58	9	28	27	71	20	194	121	76	92	0.826087	6.8	4.8	1.458	1.65	16.8	<28	<0.3	14.8
138	2019-03-07	08:35:17	4.91	15.3	42.7	87.1	31.2	35.8	13.2	3.56	57	30.1	10.1	2.2	0.6	2	1.1	0.4	0.1	0	214	10.6	97	29	0.57	>90	4.8	0.5	0.2	138	4.4	10.6	18	18	109	21	234	105	71	142	0.5	7.2	4.5	1.186	1.23	23.7	<28	2.5	22.8
139	2019-05-03	08:41:12	4.73	12.1	41.8	88.6	32.4	32.7	11.5	8.45	56.8	36.8	8.8	1.8	1.1	4.1	2.4	0.3	0.1	0	314	10.5	90	42	0.74	>90	7.8	0.49	0.25	127.9	3.78	8.89	30	19	88	13	189	115	55	163	0.337423	6.4	3.8	0.587	0.89	22.7	<28	<0.3	5.9
140	2019-03-07	09:36:54	4.15	13.1	39.4	94.9	31.6	33.2	14.1	9.05	40.3	51.5	7.1	0.9	0.2	3.6	4.7	0.6	0.1	0	432	10.2	93	47	0.68	>90	4.3	0.28	0.15	137.6	4.25	9.7	22	17	66	37	262	106	64	177	0.361582	7.1	4.3	2.071	1.19	27.9	<28	<0.3	>150
141	2019-05-02	10:36:54	4.12	13.7	38.1	93.7	31.7	35.8	14.4	7.01	55.4	44.2	9.1	2.4	0.7	3.7	4.5	0.8	0.2	0	375	11.2	88	46	0.67	>90	5.6	0.55	0.28	142.8	4.12	9.1	31	21	65	32	173	85	65	141	0.460993	7	4.9	3.158	1.25	25.9	<28	<0.3	18.9
142	2019-03-14	08:24:31	4.63	13.6	42.5	91.8	29.4	32	13.4	8.41	66.9	23.3	6.8	2.5	0.5	5.6	2	0.6	0.2	0	200	12.6	81	20	0.59	>90	5.4	0.48	0.19	138.9	3.91	8.6	14	10	61	7	217	79	66	135	0.488889	6.3	3.9	1.757	1.09	<15	<28	<0.3	19.7
143	2019-05-16	08:34:16	5.18	12.9	42.8	90.5	30.8	34.8	12.7	7.14	60.8	32.1	8.4	3.4	0.5	3.7	4.8	0.4	0.1	0	247	11.8	87	27	0.66	>90	4.8	0.47	0.24	137.4	3.88	10.1	22	18	79	15	156	91	68	137	0.49635	6.9	4	2.045	1.07	<15	<28	<0.3	15.6
144	2019-03-07	09:11:32	4.05	12.4	35.5	87.7	30.6	34.9	14.2	2.87	61.9	25.7	6.7	3.8	1.9	1.8	0.7	0.2	0.1	0	202	11.5	92	26	0.74	>90	5.2	1.09	0.32	140.4	4.02	10	19	11	73	11	215	108	82	11	7.45455	6.8	4.2	2.973	1.29	407.1	63.6	<0.3	26.7
145	2019-05-03	09:21:06	4.55	12.2	41.6	86.1	26.7	30.5	13.6	5.78	59.4	28.7	6.1	2.2	0.7	5.4	4.7	0.4	0.2	0	212	11	97	25	0.84	>90	5.7	0.41	0.28	140.8	4.09	9.7	25	12	73	22	198	101	91	148	0.614865	6.7	4.3	5.014	1.89	<15	<28	<0.3	12.5
146	2019-03-14	09:10:31	4.61	13.9	41.9	90.9	30.2	33.2	12.3	5.87	52.2	32.4	7.5	7	0.9	3.1	1.9	0.4	0.4	0	260	11	83	26	0.85	84	4.5	0.61	0.24	139.5	4.11	9.3	19	17	64	25	184	64	52	119	0.436975	7.2	4.3	1.82	1.14	<15	<28	<0.3	26.5
147	2019-05-16	09:01:00	4.28	14.1	40.8	92.7	27.5	33.7	12.8	4.56	65.7	28.4	7.5	2.7	0.8	4.8	2.1	0.3	0.2	0	314	13.1	91	33	0.7	>90	5.5	0.53	0.23	137.4	4.54	8.5	20	19	81	18	199	75	38	111	0.342342	7.5	4.1	2.895	1.78	<15	<28	<0.3	13.7
148	2019-03-28	09:15:42	4.51	13.2	39.1	86.7	29.3	33.8	14.9	5.77	65.1	22.9	9.2	2.3	0.5	3.8	1.3	0.5	0.1	0	202	11.8	91	43	0.79	85	3.6	0.58	0.21	136.6	4.08	9.9	21	11	79	10	243	84	69	157	0.43949	8.1	4.9	1.213	1.43	334.6	2504.2	<0.3	25
149	2019-05-23	08:53:49	5.09	13.3	39.7	91.8	28.4	30.4	13	6.79	63.1	39.7	8.2	2.8	0.4	4.8	3.7	0.4	0.2	0	278	13.7	99	37	0.59	>90	3.1	0.51	0.19	135.1	3.48	9.4	28	28	80	19	175	90	36	168	0.214286	7.9	4.9	2.458	1.98	<15	<28	<0.3	17.6
150	2019-03-14	08:59:40	4.23	12.9	39	92.2	30.5	33.1	13.2	5.72	55.7	36	5.6	2.4	0.3	3.2	2.1	0.3	0.1	0	228	10.9	79	48	0.71	>90	4.9	0.57	0.23	138.2	4.06	9.2	32	37	75	89	193	115	53	117	0.452991	7	4.2	0.951	1.15	<15	<28	0.8	32.8
151	2019-05-16	08:46:45	4.34	13.1	39.8	91.7	30.2	32.9	12.9	8.16	58.3	34.2	5.1	1.8	0.6	4.8	2.8	0.4	0.2	0	242	10.7	91	40	0.81	89	4.2	0.5	0.21	138	4.6	9.6	22	20	79	96	174	97	56	99	0.565657	7.4	4.2	1.648	1.89	<15	53.1	<0.3	30.3
152	2019-03-14	08:39:47	4.72	14	44.4	94.1	29.7	31.5	14.1	7.79	63.3	26.1	8.7	1.3	0.6	4.9	2	0.7	0.1	0	238	11.2	78	37	0.71	>90	4.7	0.59	0.21	140.1	4.02	9.2	33	37	115	13	298	81	77	205	0.37561	6.6	4.2	1.754	1.28	<15	<28	<0.3	14.5
153	2019-05-15	09:39:47	5.06	12.8	43.8	93.4	28.7	30.4	13.4	6.45	60.4	41.8	7.1	1.7	0.5	5.7	2.8	0.5	0.1	0	304	9.8	85	37	0.83	>90	4.3	0.67	0.37	137.8	3.78	9.1	23	18	101	28	238	101	89	157	0.566879	6.1	3.8	2.092	1.85	<16	<29	<0.4	11.9
154	2019-03-28	09:36:04	4.02	12.2	38.8	96.5	30.3	31.4	13.2	5.79	58	34.2	5.4	2.1	0.3	3.4	2	0.3	0.1	0	199	10	72	31	0.8	84	1.8	0.29	0.16	140.8	3.55	9.2	17	16	69	19	244	84	72	155	0.464516	6.6	4.3	0.043	1.61	<15	<28	<0.3	33.9
155	2019-05-23	08:40:40	4.25	11.5	34.8	89.7	28.9	33.2	14.5	8.45	50.1	36.6	8.9	1.8	1.4	2.4	3.2	0.5	0.1	0	241	10.8	99	37	0.77	>90	4.5	0.51	0.39	128.1	3.19	7.5	21	15	132	24	226	52	94	126	0.746032	6.8	3.8	1.734	1.1	15	<28	<0.3	22.7
156	2018-02-21	08:07:21	4.09	12.6	38.6	94.2	32.8	32.9	13.5	6.73	63.9	20.7	9.1	5.9	0.4	4.7	1.5	0.7	0.4	0	299	10.4	79	36	0.59	>90	4.4	0.3	0.15	140.1	4.05	9.2	17	11	96	14	205	92	58	129	0.449612	7.1	4	5.341	1.23	225.1	1607.3	<0.3	21.6
157	2018-04-19	08:58:19	4.21	12.4	39.4	93.6	29.5	31.5	13.1	5.87	60.3	27.8	8.2	3	0.7	4.2	2	0.6	0.2	0	313	10.8	82	30	0.6	>90	5	0.4	0.18	140.3	4.28	9.2	17	10	91	16	229	87	59	153	0.385621	7.6	4.1	1.001	1.03	15.1	<28	<0.3	21.9
158	2018-02-15	08:40:30	4.65	13.2	41.1	89.4	28.4	33.1	15.1	3.42	53.6	36.6	9.2	0	0.6	2.9	2	0.5	0	0	231	12	95	32	0.6	>90	4.7	0.41	0.19	141.1	4.19	9.5	31	35	168	54	226	52	90	126	0.714286	8.8	3.8	3.506	1.05	<15	<28	<0.3	12.8
159	2018-04-12	08:37:10	4.56	12.8	45.8	87	28.1	32	14.1	4.41	64.3	26.1	8.4	0.8	0.4	4.7	1.9	0.6	0.1	0	259	11.9	87	35	0.49	>90	4.4	0.4	0.18	144.4	4.31	9.1	25	19	180	29	211	63	79	119	0.663866	6.9	3.8	1.097	1.18	<15	<28	<0.3	10.4
160	2018-03-14	08:45:59	4.96	15.3	46.4	93.5	30.8	33	12.6	10.12	65.6	23.7	8.5	1.1	1.1	5.5	2	0.7	0.1	0.1	205	11.5	82	29	0.61	>90	<0.9	0.63	0.23	137.9	3.97	9.2	15	9	72	13	195	73	59	121	0.487603	6.6	4.2	6.048	1.07	16.8	141.6	<0.3	9.8
161	2018-05-15	09:36:27	5.06	15	47.1	93.1	29.6	31.8	13.3	8.04	67.1	21.4	9.1	1.4	1	5.9	1.9	0.8	0.1	0.1	275	10.9	96	27	0.53	>90	<0.9	0.74	0.25	137	4.24	9.5	14	11	92	14	214	76	57	142	0.401408	7.5	4.3	3.003	1.42	23.2	<28	<0.3	12.1
162	2018-03-14	09:47:35	4.86	14.7	43.2	88.9	30.2	34	13.5	9.31	66.7	23.8	7.8	1.6	0.5	7.3	2.6	0.8	0	0.1	317	12.7	87	50	0.67	>90	6.5	0.49	0.19	138.8	3.32	9.4	24	17	102	25	209	121	65	120	0.541667	7.3	4.1	0.545	1.29	<15	<28	<0.3	9.7
163	2018-02-15	09:38:34	4.78	12.8	43.5	87.9	28.5	33.1	13.7	5.73	43.5	44	9.5	1.5	1.5	1.7	1.8	0.4	0.1	0.1	242	10.3	84	38	0.91	73	5.9	0.79	0.25	143	4.29	9.7	24	29	83	58	297	190	66	154	0.428571	7.3	4.5	1.557	1.51	<15	<28	<0.3	7.6
164	2018-04-12	10:31:43	4.74	11.8	38	80.2	24.9	31.1	16.1	7.33	47	42.8	7.4	1.5	1.3	2.5	2.3	0.4	0.1	0.1	282	10.4	90	33	0.98	67	6	0.63	0.21	140.5	4.16	9.7	22	26	83	71	189	211	58	206	0.281553	7.8	4.6	1.567	1.42	15.8	<28	1.5	58
165	2018-02-22	10:13:06	4.52	11.6	35.6	78.8	25.7	32.6	16.3	7.05	60	25.7	9.7	3.9	0.7	5.7	2.4	0.9	0.4	0.1	268	12.9	264	13	0.46	>90	4.2	0.55	0.26	135.5	3.98	10.2	91	106	89	58	163	199	52	71	0.732394	8	4.5	0.115	1.33	85.1	771.3	0.6	15.7
166	2018-04-19	10:37:56	4.74	13.7	42.8	90.3	28.9	32	13.1	5.35	38.8	44.3	11.2	4.7	1	3.1	3.6	0.9	0.4	0.1	186	13.3	225	15	0.45	>90	3.4	0.49	0.23	135.7	4.42	10.1	47	91	103	22	196	327	53	135	0.392593	8.2	4.7	2.726	1.27	203.2	<28	<0.3	33.5
167	2018-02-22	09:55:52	4.63	13.3	41.1	88.8	28.7	32.4	13.1	7.28	66.1	23.8	7.8	1.6	0.7	7.1	2.6	0.8	0.2	0.1	317	12.7	87	50	0.67	>90	6.5	0.49	0.19	138.8	3.32	9.4	24	17	102	25	209	121	65	120	0.541667	7.3	4.1	3.093	1.13	<15	<28	<0.3	11.8
168	2018-04-19	09:37:31	4.36	13.5	39.7	92.3	31.4	34	12.3	8.38	52.2	38.2	4.8	3.7	1.1	1.9	1.4	0.2	0.1	0	182	12.7	108	25	0.66	>90	3.8	0.71	0.26	137.5	3.49	9.5	17	12	52	12	200	54	74	115	0.643478	7.7	4.7	1.353	1.12	<15	<28	<0.3	14.7
169	2018-02-22	09:15:00	4.41	13.9	40.6	92.1	31.5	34.2	12.3	8.79	55.8	32.8	10.2	0.5	0.7	4.3	2.5	0.8	0	0	318	10.9	89	26	0.79	85	7.4	0.89	0.28	138.4	3.01	9.8	26	18	56	18	257	97	101	137	0.737226	7.3	4.2	2.077	0.96	<15	<28	<0.3	15.7
170	2018-04-19	09:34:05	4.62	12.8	43.5	89.3	31.5	33.7	13.4	9.37	54.5	35.2	8.9	0.7	0.7	4.5	2.9	0.7	0.1	0.1	299	11.6	80	34	0.74	>90	6.5	0.7	0.25	140.2	2.99	10.3	27	17	54	20	300	106	114	165	0.690909	7	4.3	2.553	1.11	68.9	29	<0.3	12.3
171	2018-02-22	10:26:09	4.44	14.2	40.4	91	32	35.1	13.1	4.75	57.2	32.7	8.7	0.8	0.6	2.8	1.6	0.4	0	0	211	11.4	77	34	0.68	>90	5.5	0.66	0.23	143.7	3.98	9.8	23	14	67	19	230	84	71	122	0.581967	6.7	4.1	3.494	1.08	18.6	<28	<0.3	18.6
172	2018-04-19	08:55:22	4.43	14.4	41.2	93	32.5	35	12.8	5.38	56.2	34	8	1.2	0.6	2.8	1.7	0.4	0.1	0	208	11.6	90	33	0.87	74	6.1	0.65	0.22	151.2	4.33	9.8	22	17	70	23	265	80	73	176	0.414773	6.7	4	0.859	1.22	<15	28.2	<0.3	12.2
173	2018-03-22	08:47:21	4.75	14.3	43.5	91.6	30.1	32.9	12.3	9.45	48.1	42.9	5.5	3	0.5	2.7	2.4	0.3	0.2	0	289	10.5	97	35	0.59	>90	6.1	0.48	0.2	140.5	4.37	9.5	21	23	81	25	229	134	53	149	0.355705	7.5	4.4	1.627	1.19	21.6	29.9	<0.3	25.1
174	2018-03-14	09:04:39	4.96	15.2	45.5	91.7	30.6	33.4	11.9	8.05	54.4	35.6	6.9	2.7	0.4	2.8	1.8	0.4	0.1	0	266	10.3	94	42	0.66	>90	6.2	0.58	0.2	139.6	4.33	9.5	20	20	72	21	205	125	48	132	0.363636	7.1	4.2	1.465	1.58	17.1	47.3	<0.3	23.6
175	2018-03-22	09:28:35	4.29	12.9	44	89.2	29.7	35	12.1	8.47	53.4	32.7	8.9	0.8	0.3	4.1	2.5	0.5	0.3	0	225	11.1	96	32	0.61	>90	5.7	0.62	0.24	135.8	4.21	9.8	27	19	76	22	257	126	55	128	0.429688	7.8	4.4	2.548	1.08	<15	<28	<0.3	10.7
176	2018-03-14	10:01:28	4.53	13.1	39.8	87.9	28.9	32.9	12.8	3.56	66.1	23.8	7.8	1.6	0.7	7.1	2.6	0.8	0.2	0.1	317	12.7	87	50	0.67	>90	6.5	0.49	0.19	138.8	3.32	9.4	24	17	102	25	209	121	65	120	0.541667	7.3	4.1	1.236	1.23	<15	33.1	<0.3	15.6
177	2018-03-22	08:50:21	4.19	13.5	37.6	89.7	32.2	35.9	12.7	7.66	62.7	24.8	10.5	1.4	0.6	6.9	2.7	1.2	0.2	0.1	315	12.2	87	52	0.81	83	6.4	0.39	0.17	141.2	3.35	9.2	22	16	113	25	222	91	74	130	0.569231	7.2	4.1	4.051	1.47	43.6	163.6	<0.3	12.4
178	2018-03-22	09:04:39	4.04	13.3	37.7	93.3	32.9	35.3	13.4	8.27	63	25.6	9.4	1.6	0.4	4.4	1.8	0.7	0.1	0	150	13.1	104	28	0.93	72	3.8	0.45	0.19	144.2	3.96	9	20	18	97	28	199	223	47	107	0.439252	6.7	4.2	1.364	1.21	18	<28	<0.3	18.1
179	2018-03-22	09:20:05	4.35	12.7	38.3	88	29.2	33.2	12.8	4.83	65.6	22.2	9.9	1.8	0.5	5.1	1.7	0.8	0.1	0	178	12.8	93	40	1.09	60	3.9	0.31	0.18	145.4	4.09	9.6	20	18	90	29	192	274	50	87	0.574713	6.7	4.2	1.734	1.34	15.1	<28	<0.3	11.3
180	2018-03-22	08:43:50	4.48	13.3	40.5	90.4	29.7	32.8	12.8	4.97	54.1	40.1	4.8	0.5	0.5	3	2.2	0.3	0	0	196	11.7	96	20	0.72	>90	4	0.6	0.23	143.5	4.81	9.4	15	11	69	21	175	85	55	103	0.533981	6.8	4.4	1.21	1.32	108	33.2	<0.3	16.4
181	2019-02-28	09:22:15	4.76	14.9	43.4	91.2	31.3	34.3	12.1	5.59	55.3	37.3	5.6	1.1	0.5	3	2.1	0.3	0.1	0	210	11.3	98	23	0.81	85	4.1	0.61	0.24	143.9	4.26	9.1	15	12	70	20	183	79	62	105	0.590476	6.8	4.3	1.539	1.21	202.3	859.8	<0.3	30
182	2019-04-25	10:21:53	4.79	14.4	43.1	91.7	30.6	33.4	12.3	5.2	67.4	25.1	5.3	1.7	0.5	6.3	2.3	0.5	0.2	0	230	11.7	90	20	0.62	>90	3.8	0.88	0.28	140.5	4.18	9.2	16	12	68	14	223	132	43	154	0.279221	6.7	4.4	1.319	1.38	21.5	31.7	<0.3	26.3
183	2019-01-17	09:19:25	4.75	14.8	44.1	89.5	27.6	33.7	12.8	3.51	58.4	33.6	5.4	1.9	0.7	4.3	2.5	0.4	0.1	0	210	11.7	89	23	0.66	>90	3.2	0.46	0.19	137.7	4.32	9.1	15	13	70	12	207	124	39	143	0.272727	6.8	4.5	2.401	1.28	17.8	32.7	<0.3	7.4
184	2019-03-20	09:09:45	4.35	12.2	37.8	86.9	28	32.3	13.8	10.74	59	32.6	6.7	1.2	0.5	3.3	1.8	0.4	0.1	0	278	10.2	100	53	0.63	>90	5.2	0.53	0.2	139.6	4.22	9.6	17	22	69	23	220	175	46	139	0.330935	7.3	4.3	2.618	1.38	<15	32.5	<0.3	9.26
185	2019-02-07	08:47:28	4.42	12.3	38	86	27.8	32.4	13.9	10.98	63.3	28.4	6.5	1.3	0.5	3.8	1.7	0.4	0.1	0	253	9.6	110	44	0.67	>90	5.2	0.49	0.19	138.9	4.45	10.2	24	33	71	28	252	272	54	144	0.375	7.5	4.3	2.004	1.44	<15	36.4	<0.3	17.3
186	2019-04-11	09:31:45	4.44	13.5	42.2	95	30.4	32	13.7	7.03	53.2	39.6	6	0.5	0.7	3.1	2.3	0.4	0	0	313	9.6	88	33	0.72	>90	5.4	1.26	0.28	139.1	4.19	10.1	26	29	75	18	270	133	66	177	0.372881	7.4	4.5	1.35	1.13	<15	<28	<0.3	34
187	2019-01-17	09:50:27	4.18	12.5	40.2	96.2	29.9	31.1	14.1	7.8	52.6	40.2	6.3	0.4	0.5	3	2.2	0.4	0	0	252	10.2	84	27	0.77	88	5.8	1.1	0.3	140.6	4.15	10.1	23	21	76	16	259	97	65	175	0.371429	7.3	4.6	0.012	0.96	190.5	2576.1	5.1	26.7
188	2019-03-20	09:00:27	4.36	13.1	40.8	93.6	30	32.1	13.2	5.58	51.4	37.2	7.1	3.3	1	3.6	2.6	0.5	0.2	0.1	363	9.4	80	38	0.68	>90	3.3	0.37	0.18	140.9	4.47	9.7	37	52	159	19	199	109	63	114	0.552632	6.3	3.8	0.974	1.17	<15	<28	<0.3	22
189	2019-01-31	09:01:40	4.44	13.6	40.7	92.5	30.9	33.4	14.2	5.5	54.2	34.9	7.1	2.8	1	3.3	2.1	0.4	0.2	0.1	338	9.7	74	41	0.62	>90	3.6	0.4	0.19	142.3	4.64	9.3	38	47	156	39	202	93	65	118	0.550847	6.5	4	1.714	1.12	21.2	32.1	<0.3	9.6
190	2018-11-08	09:23:07	4.86	14.7	43.2	88.9	30.2	34	13.5	9.31	55.1	32.5	7.9	3.7	0.8	2.7	1.6	0.4	0.2	0	371	9	76	33	0.52	>90	2.6	1.24	0.35	140.7	4.4	8.8	16	9	63	13	195	67	66	116	0.592	7.1	4.3	1.316	1.69	61.7	76.4	<0.3	12.4
191	2019-01-10	09:21:15	4.96	14.7	44.2	89.1	29.6	33.3	13.7	7.38	69.3	20.4	6.8	2.8	0.7	4.3	1.2	0.4	0.2	0	385	9.3	82	22	0.54	>90	2.2	1.47	0.39	137.9	4.05	8.7	15	11	68	12	190	62	58	119	0.487395	6.9	4.2	1.803	1.13	15	<28	<0.3	19.7
192	2018-11-08	10:10:08	4.07	12.5	38.7	95.1	30.7	32.3	12	5.64	71.5	16.1	8.2	3.4	0.8	3.6	0.8	0.4	0.2	0	233	11.9	80	36	1.27	49	6.5	0.7	0.26	140.6	4.05	9.6	24	18	68	15	255	52	94	151	0.622517	7.5	4.3	0.977	1.45	22.8	60.1	<0.3	12.4
193	2019-01-10	08:37:06	4.23	13	39.7	93.9	30.7	32.7	12.4	6.02	48.2	37.5	8.6	4.7	1	2.4	1.8	0.4	0.2	0	194	12.3	71	36	1.18	53	5.7	0.58	0.24	139.1	3.99	9.4	25	16	59	11	201	64	83	105	0.790476	6.9	4.2	0.807	1.21	27.1	<28	0.5	12.5
194	2018-11-08	08:50:26	4.83	14	44.3	91.7	29	31.6	12.5	5.81	56.3	34.7	6.9	0.7	0.4	2.5	1.6	0.3	0	0	183	11.8	91	25	0.63	>90	2.3	0.5	0.22	141.4	4.08	9.5	17	13	91	8	223	66	65	145	0.448276	7	4.4	1.804	1.21	18.6	<28	<0.3	7.2
195	2019-01-10	09:24:03	4.66	14	42.8	91.8	30	32.7	12.1	5.6	56.6	33.4	8.8	0.5	0.7	2.5	1.5	0.4	0	0	197	11.4	86	20	0.65	>90	2.4	0.46	0.22	142.5	4.08	9.5	17	14	91	7	213	57	60	142	0.422535	6.8	4.5	0.434	1.69	19.7	<28	<0.3	7.4
196	2018-11-08	09:03:54	4.33	10.9	35.8	82.7	25.2	30.4	15.5	6.94	49.9	34.6	9.9	3.7	1.9	2.6	1.8	0.5	0.2	0.1	435	11.3	90	25	0.58	>90	4.9	0.38	0.18	139.8	4.86	10.2	20	15	53	19	191	59	80	99	0.808081	7.5	4.6	2.976	1.89	24.3	<28	<0.3	10.2
197	2019-01-10	10:08:30	4.46	11.8	37.2	83.4	26.5	31.7	14.5	6.04	59.9	28	9.2	1.8	1.1	4.9	2.3	0.8	0.2	0.1	464	11.3	89	29	0.57	>90	5.7	0.45	0.2	138.7	4.61	9.9	21	16	57	17	194	69	77	103	0.747573	7.2	4.4	3.86	1.45	<15	<28	<0.3	9.98
198	2018-11-08	10:04:44	3.96	12	36.8	92.9	30.3	32.6	12.8	4.83	76.3	7.5	11.5	3.5	1.2	4.4	0.4	0.7	0.2	0.1	381	10.9	95	23	0.7	>90	4.6	0.51	0.2	141.1	4.24	10.2	29	24	114	36	295	153	83	181	0.458564	8.1	4.8	1.678	1.39	27	29.3	<0.3	15.3
199	2019-01-10	10:39:56	4.01	11.9	36.8	92	29.8	32.3	13.2	6.14	79.9	8.4	8.3	3.3	0.1	5.5	0.6	0.6	0.2	0	342	11.2	88	26	0.6	>90	4.8	0.55	0.21	139.9	4.19	10	28	32	110	61	291	109	75	189	0.396825	7.8	4.5	2.426	1.28	24.8	<28	<0.3	11.9
200	2019-01-31	10:13:54	4.93	13.8	42.9	87	28	32.2	14.8	5.02	56.8	30.3	9.7	2.3	0.9	3.2	1.7	0.6	0.1	0	355	11	88	25	0.62	>90	4.4	0.43	0.19	140.6	4.18	9.7	24	24	56	18	193	86	62	114	0.54386	7.4	4.7	0.473	1.37	31.6	181.3	<0.3	14.2
201	2019-04-03	08:50:53	4.75	13.4	41.3	86.9	28.2	32.4	13.5	4.88	52.1	35.2	9.8	2.1	0.8	3.4	2.3	0.6	0.1	0	348	10.7	97	27	0.62	>90	3.9	0.39	0.18	139	4.12	9.6	22	18	62	19	192	94	68	116	0.586207	7.5	4.6	1.854	1.08	25	<28	<0.3	14.8
202	2019-01-31	08:50:43	4.12	12.5	37.8	92.2	30.5	33.1	13	4.51	76.9	17.3	5.2	0.4	0.2	9.4	2.1	0.6	0	0	227	12	72	54	0.55	>90	3	0.78	0.28	140.9	3.79	9.6	13	12	68	17	272	83	65	190	0.342105	7	4.2	1.925	1.17	15.3	33.1	<0.3	22.8
203	2019-01-31	09:03:18	4.21	12.6	39	92.9	30	32.3	13.2	4.43	68.5	25.6	4.5	0.8	0.6	5.8	2.2	0.4	0.1	0	165	12.4	90	34	0.51	>90	2.7	0.62	0.25	138.8	3.66	9.4	14	8	66	10	228	102	55	152	0.361842	7.1	4.3	1.744	1.29	<15	<28	<0.3	25.9
204	2019-04-03	10:03:18	4.84	12.6	39.7	82	26	31.7	13.2	5.15	58.6	28.2	6.6	5.6	1	4	1.9	0.4	0.4	0.1	212	10.4	107	41	0.67	>90	5.3	0.77	0.24	141.3	4.27	9.6	23	15	128	14	204	98	38	146	0.260274	7.4	4.4	0.161	1.2	1693.8	<28	<0.3	>150
205	2019-01-31	09:58:26	4.79	12.6	38.9	81.2	26.3	32.4	13.6	8.22	57.1	26.4	6.4	2.5	0.1	6.1	2.5	0.6	0.1	0	219	11.5	116	25	0.55	>90	3.7	0.58	0.19	145.8	4.15	9.4	18	12	115	27	278	115	42	124	0.33871	7.5	4.4	0.27	1.26	60.8	30.9	<0.3	18.9
206	2019-04-03	09:54:38	5.06	13.3	43.1	85.2	26.3	30.9	15.6	5.72	47.8	42.3	7.5	1.5	0.9	2.5	2.2	0.4	0.1	0	344	10.1	91	26	0.71	>90	3.8	0.25	0.14	139.5	4.22	9.2	20	15	78	13	174	66	44	113	0.389381	7.2	4.2	2.966	1.19	17.3	30.7	<0.3	19.7
207	2019-02-07	10:11:14	4.82	13.2	41	85.1	27.4	32.2	15.9	6.9	50.8	36	10	2.6	0.6	2.7	1.9	0.5	0.1	0	281	10.4	83	34	0.59	>90	3.8	0.39	0.17	139.5	4.44	9.5	19	15	71	13	190	91	52	120	0.432	6.6	4	1.797	1.32	18.9	<28	<0.3	15.6
208	2019-04-25	10:22:26	4.73	13.9	42.6	90.1	29.4	32.6	13.3	5.68	55.3	28.9	12	3	0.8	1.5	0.8	0.3	0.1	0	161	11.8	80	36	0.53	>90	2.7	1.34	0.42	139.8	4.69	9.1	16	14	64	12	165	50	60	95	0.631579	6.8	4.5	2.188	1.09	16.1	<28	0.9	26.7
209	2019-02-07	08:22:26	4.77	14	42.9	89.9	29.4	32.6	13.3	6.62	64.2	27.2	6.5	1.5	0.6	2.1	0.9	0.2	0	0	186	12	82	31	0.58	>90	3.1	1.3	0.4	138.4	4.33	9	14	15	51	13	158	47	56	90	0.622222	6.9	4.6	1.595	1.06	17	<28	<0.3	12.5
210	2018-02-21	10:41:55	4.22	13.6	40.8	96.7	32.2	33.3	12.9	12.16	61.1	25.9	6.3	6	0.7	6.4	2.7	0.7	0.6	0.1	512	9.4	80	21	0.85	82	5.5	0.43	0.18	141.3	4.95	9.2	17	11	101	22	266	107	83	162	0.512346	7.3	4.3	1.557	1.25	20.7	<28	<0.3	26.5
211	2018-04-19	10:41:55	4.08	13.4	39.2	96.1	32.8	34.2	11.9	8.52	60.9	25.6	5.6	7.3	0.6	6.6	2.8	0.6	0.8	0.1	484	9.2	70	23	0.78	>90	4.7	0.62	0.21	138.8	4.17	8.9	18	14	93	20	264	137	70	167	0.419162	7.1	4.1	4.055	1.32	26.5	<28	0.5	14.7
212	2018-02-15	09:41:55	5.21	15	45.6	87.5	28.8	32.9	13.1	6.82	61.2	28	9.7	0.7	0.4	3.4	1.6	0.5	0	0	283	11.2	96	33	0.58	>90	3.2	0.53	0.21	141	4.13	9	15	17	111	17	179	40	52	119	0.436975	7	3.9	2.176	1.13	25.2	1249	<0.3	25
213	2018-04-12	10:33:16	4.25	13.8	41.8	82.4	30.7	33.7	13.9	5.57	57.1	30.5	10.5	1.2	0.7	3.2	1.7	0.6	0.1	0	260	11.1	98	28	0.59	>90	3.6	0.58	0.23	140	4.43	9.3	25	35	104	17	201	55	51	136	0.375	7	4.1	1.181	1.35	23.7	<28	2.5	17.6
214	2018-03-14	09:00:00	4.35	11.5	36.9	84.8	26.4	31.2	13.8	5.32	55.8	36.1	6.5	1.1	0.5	4.2	2.7	0.5	0.1	0	253	11.3	95	30	0.63	>90	5.4	0.98	0.26	139.2	4.26	9.1	22	32	80	37	249	207	48	160	0.3	7.5	4.4	2.077	1.19	27.9	<28	<0.3	32.8
215	2018-05-15	08:55:48	3.82	9.7	31.4	82.6	25.5	30.9	14	5.39	58.7	32.3	6.5	1.8	0.7	4.5	2.4	0.5	0.1	0	209	11.4	95	34	0.75	>90	6.3	1.34	0.31	140.3	4.65	10.1	30	50	78	29	232	228	48	138	0.347826	7.7	4.5	1.75	1.23	<15	<28	<0.3	30.3
216	2018-03-14	09:36:20	4.15	11.4	35.5	88.8	28.5	32.1	13.8	2.66	47.5	39	7	4.6	1.9	2	1.6	0.3	0.2	0.1	213	10.6	77	39	0.73	>90	4.2	0.69	0.24	140.7	3.89	9.9	24	17	98	21	193	112	52	118	0.440678	6.4	4.4	2.976	1.52	407.1	63.6	<0.3	18.5
217	2018-02-15	10:14:11	4.07	11	35.1	86.2	27	31.3	14.4	3.23	51.3	37.3	7.5	2.7	1.2	2.6	1.9	0.4	0.1	0.1	251	10.7	83	19	0.82	83	4	0.59	0.23	139.6	3.86	10	20	13	105	19	193	96	51	123	0.414634	6.4	4	1.823	1.58	<15	<28	<0.3	12.9
218	2018-04-12	09:43:56	4.68	14.4	43.9	93.8	30.8	32.8	15	10.43	73.1	17.8	5.8	2.6	0.7	5	1.2	0.4	0.2	0	232	10.4	74	35	0.74	>90	3.7	0.55	0.23	138.5	4.2	9.7	22	15	50	13	193	58	65	116	0.560345	7.6	4.8	1.21	1.01	334.6	2504.2	<0.3	19.4
219	2018-02-22	10:28:27	4.33	13.3	41.5	95.8	30.7	32	14.8	10.86	51.5	38.1	6.8	2.3	1.3	2	1.5	0.3	0.1	0	221	10.9	76	42	0.78	>90	3.6	0.47	0.2	137.5	3.96	9.7	20	13	36	13	217	52	58	149	0.389262	7.4	4.6	0.958	1.04	<15	<28	0.8	8.9
220	2018-04-19	10:35:25	4.74	12.9	40.2	87.4	27.2	32.3	14.6	5.54	55.9	35.9	4.7	3	0.5	4.1	2.7	0.4	0.2	0	248	10.5	79	31	0.59	>90	3.9	0.36	0.18	139.6	3.96	8.8	23	25	68	14	188	100	51	117	0.435897	6.8	3.9	1.759	0.89	<15	<28	<0.3	72.9
221	2018-02-22	08:45:01	4.93	13.3	41.6	84.9	27.1	31.7	14.1	5.64	50.2	38.3	4.4	6.4	0.7	3.4	2.6	0.3	0.4	0	278	10.3	92	24	0.7	>90	4.1	0.48	0.2	138.8	3.96	9.4	21	23	75	16	217	129	57	134	0.425373	7.3	4.3	0.043	1.15	<15	<28	<0.3	21.1
222	2018-04-19	08:53:44	4.72	13.9	43.6	92.4	29.4	31.9	11.8	7.56	61.2	28	9.7	0.7	0.4	3.4	1.6	0.5	0	0	283	11.2	96	33	0.58	>90	4.2	0.57	0.22	142.7	3.78	8.9	23	18	79	18	259	78	52	128	0.40625	7.4	3.8	1.158	1.36	<15	<28	<0.3	14.6
223	2018-02-22	09:12:17	4.83	14.7	42.7	88.4	29	32.8	12.6	7.59	57.1	30.5	10.5	1.2	0.7	3.2	1.7	0.6	0.1	0	260	11.1	98	28	0.59	>90	5.1	0.87	0.25	135.8	4.08	9.1	22	26	88	28	198	89	64	122	0.52459	7	4.2	0.845	1.18	<15	<28	<0.3	22.8
224	2018-04-19	09:19:19	3.79	11.8	35.6	93.9	31.1	33.1	12.8	4.15	55.8	36.1	6.5	1.1	0.5	4.2	2.7	0.5	0.1	0	253	11.3	95	30	0.63	>90	4.8	0.55	0.19	136.7	3.79	9.5	33	21	79	32	247	102	70	113	0.619469	6.8	4.1	2.145	1.08	<15	<28	<0.3	17.9
225	2018-02-22	09:59:19	4.26	12.9	40.5	95.1	30.3	31.9	11.8	5.17	57.2	33.2	8.1	1	0.5	3.3	1.9	0.5	0.1	0	206	12.3	89	45	0.86	77	4.8	0.63	0.21	142	4.33	10.2	21	12	53	15	162	257	65	171	0.380117	7.7	4.4	1.058	1.36	<15	<28	<0.3	12.3
226	2018-04-19	10:08:20	3.99	13.2	38.7	95.7	33.1	33.1	11.5	6.86	42.5	46.2	9	1.5	0.8	2.3	2.5	0.5	0.1	0	226	12.1	84	36	0.9	73	5.5	0.84	0.26	142.2	4.45	10.3	22	10	50	17	237	102	57	160	0.35625	7.5	4.2	2.895	1.15	<15	<28	<0.3	12.8
227	2018-03-22	09:31:31	3.92	12.6	36.7	91.6	32.1	34.3	12.1	3.79	59.3	27.8	6.4	5.8	0.7	4.3	2	0.5	0.4	0	271	10.7	102	44	0.76	>90	3.6	0.51	0.2	138.5	4.35	9.4	24	24	75	29	208	86	77	114	0.675439	7.4	4.4	1.524	1.04	<15	<28	<0.3	17.2
228	2018-03-14	10:06:49	4.56	10.9	39.3	86.2	28.5	33.1	12.9	7.4	62.4	25.5	6.6	4.7	0.8	4.1	1.7	0.4	0.3	0	243	11.4	88	37	0.7	>90	5.3	0.62	0.24	137.9	4.57	9.2	23	19	61	26	203	49	76	117	0.649573	7.2	4.3	1.125	0.85	<15	<28	<0.3	11
229	2018-03-22	09:44:06	4.61	11.7	39.7	86.1	27.5	32	13.6	6.77	48.8	42.1	6.1	2.4	0.6	2.4	2.1	0.3	0.1	0	245	9.9	93	31	0.71	>90	4	0.48	0.19	138.3	3.73	9.6	34	56	54	25	195	70	79	102	0.77451	7.8	4.8	0.854	1.08	<15	<28	<0.3	20.6
230	2018-03-14	09:51:44	4.33	12.9	40.1	94.2	31.7	22.3	14.6	6.54	43	43.7	6.2	6.4	0.7	1.9	1.9	0.3	0.3	0	224	9.9	93	35	0.63	>90	3.8	0.41	0.2	138.5	3.81	9.4	45	74	63	71	180	51	68	102	0.666667	7.4	4.5	0.978	1.69	<15	<28	<0.3	28.9
231	2018-03-22	08:54:44	4.78	12.7	41.8	89.7	35.1	32	14.1	5.64	59	27.8	8.8	3.3	1.1	3.2	1.5	0.5	0.2	0.1	247	10.7	96	30	0.93	69	6.4	0.45	0.18	142.1	4.56	9.6	24	25	77	25	272	243	59	165	0.357576	7.2	4.4	1.258	1.75	<15	<28	<0.3	24.8
232	2018-03-22	09:22:43	3.87	13.1	42.8	92.3	31.8	31.9	12.8	7.56	44.2	26.5	5.3	2.3	0	3.6	2.2	0.4	1.9	0	226	10.7	85	44	0.8	83	5.4	0.45	0.18	138.2	4.43	9.4	25	29	78	26	267	266	59	155	0.380645	7.1	4.4	1.178	1.08	<15	<28	<0.3	21.8
233	2018-03-22	08:41:34	4.63	13.5	41.5	89.6	29.2	32.5	14.1	5.78	61.8	50.8	6.7	2.3	0.4	3.1	2.5	0.2	0.3	0	231	10.1	86	38	0.79	>90	3.8	0.54	0.24	138.4	3.79	10.1	28	18	67	21	201	89	52	154	0.337662	7.5	4.2	1.089	1.52	<15	<28	<0.3	10.3
234	2018-03-22	10:39:34	4.77	11.4	42.7	90.1	28.1	31.2	13.9	5.33	51.64	59	6.7	6.7	1.2	0.5	3.3	1.8	0.4	0.1	278	10.2	88.7	40	0.53	88	4.2	0.63	0.21	139.1	4.56	8.7	32	24	94	30	194	247	60	151	0.397351	7.1	3.9	0.854	1.45	<15	<28	<0.3	11.1
235	2019-02-28	09:14:23	4.64	13	38.8	83.6	28	33.5	12.3	7.25	61.02	63.3	8.4	6.5	1.3	0.5	3.8	1.7	0.4	0.1	253	95	110	47	0.44	>90	4.6	0.49	0.19	141.2	4.21	9.4	25	22	85	41	204	58	56	143	0.391608	6.9	4.3	1.156	1.08	<15	<28	<0.3	28.9
236	2019-03-25	09:18:23	4.71	13.9	41.8	88.1	29.4	30	13.1	6.16	50.4	51.9	7.1	1.5	0.5	2.5	1.5	0.3	0.1	0	279	11.9	102	44	0.72	>90	3.1	0.49	0.19	138.8	2.32	9.4	24	17	102	35	209	121	65	151	0.430464	7.3	4.1	0.115	1.69	<15	<28	<0.3	21.3
237	2019-03-27	08:20:01	3.08	12.7	38.4	93.2	31	31.7	14	7.15	61.8	35	8	2.8	0.6	4.1	2.7	0.1	0.2	0.2	223	11.1	78	37	0.75	>90	3.6	0.39	0.21	141.2	3.35	9.2	22	16	113	25	222	91	84	139	0.604317	7.2	4.1	0.065	1.89	<15	<28	<0.3	15.8
238	2019-03-27	09:11:05	4.52	13.4	42.1	87.6	28.6	28.7	12.8	5.89	66.2	44.8	6.9	6.4	0.8	1.4	2.6	0.8	0.4	0	207	9.9	85	31	0.7	>90	3.9	0.45	0.19	125.2	3.96	9.7	20	18	97	58	199	223	57	137	0.416058	6.7	4.2	2.726	1.32	<15	<28	<0.3	12.1
239	2019-03-28	09:04:00	4.89	11.9	38.9	91.7	27.4	23.3	13.5	4.89	55.8	38.9	9.2	5.7	1.7	3.4	1.6	0.5	0	0	298	9.8	93	37	0.63	>90	4.9	0.41	0.28	145.4	4.09	9.6	25	18	90	29	192	274	42	177	0.502	6.7	3.2	4.493	1.28	<15	<28	<0.3	23.8
240	2019-03-28	08:23:00	5.08	12.5	43.2	94.3	30.5	28.4	11.5	6.25	70.5	48.7	7.8	4.5	1.4	3.2	1.9	0.7	0.3	0	271	11.7	90	27	0.73	>90	4.2	0.68	0.22	113.5	4.81	9.4	27	18	69	31	175	85	69	123	0.560976	6.8	4.1	4.093	1.33	<15	<28	<0.3	15.1
241	2019-04-16	09:19:00	4.18	13.9	41.9	85.1	27.9	33.8	13.8	5.28	68.2	53.1	6.1	3.1	0.9	4.2	2.9	0.5	0.1	0	282	10.7	85	44	0.83	>90	4.1	0.61	0.24	143.9	4.26	8.1	15	12	70	20	183	79	52	165	0.315152	6.8	4.3	3.282	1.21	<15	<28	<0.3	29.7
242	2019-04-16	09:28:00	4.65	11.5	37.8	91.4	31.8	32.6	12.4	4.86	55.6	16.8	7.6	4	1.1	3.3	1.9	0.6	0.2	0.1	211	10.4	81	39	0.79	>90	4.8	0.88	0.28	140.5	4.18	9.2	38	12	68	14	223	132	53	154	0.344156	6.7	5.4	1.353	1.47	<15	<28	<0.3	18.6
243	2019-04-16	10:05:00	4.07	12.6	40.8	90.3	28.5	30.8	14.9	7.61	70.2	30.7	8.5	1.8	1.5	2.3	2.2	0.5	0.1	0	225	10.2	88.7	40	0.53	>90	3.6	0.46	0.19	137.7	4.32	9.1	15	13	70	12	207	124	39	143	0.272727	6.8	4.5	1.758	1.24	<15	<28	<0.3	19.1
244	2019-04-25	08:52:33	4.85	13.2	39.8	82.1	27.2	33.2	12.5	6.56	54.1	53.2	9.6	6	0.5	0.7	3.1	2.3	0.4	0	313	91	88	47	0.33	>90	3.7	0.58	0.33	135.7	3.45	9.7	24	19	65	112	189	95	80	155	0.516129	6.4	4.2	1.895	1.02	<15	<28	<0.3	20.4
245	2019-01-17	09:26:56	4.64	13.3	41.7	89.9	28.7	31.9	13.2	4.92	65.6	52.6	8.2	6.3	0.4	0.5	3	2.2	0.4	0	252	104	84	44	0.27	>90	5.1	0.67	0.27	141.9	3.89	10.2	26	25	68	19	196	81	70	172	0.406977	7.2	4.8	1.578	1.05	<15	<28	<0.3	12.3
246	2019-03-20	09:03:41	4.52	13.2	40.8	90.3	29.2	32.4	13.1	4.35	69.4	51.4	7.2	7.1	3.3	1	3.6	2.6	0.5	0	275	9.5	81	41	0.38	>90	3.7	0.54	0.21	136.4	3.14	9	15	40	101	24	284	95	52	174	0.298851	7.3	4.1	0.954	1.89	<15	<28	<0.3	9.18
247	2019-02-07	09:57:02	5.24	14.5	44.3	84.5	29.7	31.6	14.5	5.44	60.4	54.2	7.9	7.1	2.8	1	3.3	2.1	0.4	0.2	312	9.7	74	33	0.41	>90	3.8	0.36	0.25	131.8	3.89	10.1	24	22	71	28	235	128	51	133	0.383459	7.4	4.9	1.357	1.56	<15	<28	<0.3	>110
248	2019-04-11	10:13:27	5.36	14.3	45	84	26.5	31.8	14.6	8.22	48.3	55.1	8.5	7.9	3.7	0.9	2.7	1.6	0.4	0	307	9.1	76	36	0.33	>90	5.8	0.47	0.2	131.8	4	9.7	21	29	68	37	201	86	48	116	0.413793	6.8	4	1.589	1.08	<15	<28	<0.3	35.4
249	2019-01-17	10:24:19	4.21	12.8	40.3	81.7	25.8	32.5	12.8	7.54	73.2	18.1	7.2	0.9	0.6	5.6	1.4	0.6	0.1	0	210	11.8	90	26	0.68	>90	4	0.45	0.2	138.5	4.62	9	22	35	65	42	304	102	61	223	0.273543	7.1	4.4	0.985	0.98	<15	<28	<0.3	5.4
250	2019-03-20	09:30:27	4.56	12.1	42.5	88.7	25.1	30.7	12.3	6.12	59.3	31.1	7.9	0.9	0.8	4.4	2.3	0.6	0.1	0.1	219	12.5	108	32	0.77	>90	4.9	0.37	0.18	138	4.3	9.3	26	40	71	64	318	163	66	219	0.30137	7.4	4.5	1.059	1.05	<15	<28	<0.3	18.7
			4.54796	13.2588	40.068	88.2204	31.114	32.5076	13.8863	6.69392	57.7529	33.1464	7.7108	2.7588	0.804	3.6796	2.1404	0.586	0.1852	0.028	268.46	13.0468	92.1644	33.852	0.67676	75.9167	4.65528	0.57424	0.22092	139.408	4.1108	9.43316	23.384	22.976	82.548	30.804	220.544	113.252	62.124	138.088	0.495759	7.148	4.3152	1.91158	1.25872	103.296	399.684	1.43846	19.758
[truncated: 22 more columns]

## Sheet: Measures
				Medications					CV parameters			FIS-40 (scoring from 0-160)				COMPASS-31 (scoring from 0-100)							PSQI (ranging from 0-21 with scores > 5 indicating poorer sleep quality)								HRQoL (SF-36) (ranging from 0-100)
ID	Age (yrs)	Weight (Kg)	BMI (kg/m2)	Antidepressants	Anticonvulsants	Analgesics	AINES	Ansiolitics	SBP	DBP	HR	Cognitive	Phychosocial	Physical functioning	Total FIS	OI	Vasomotor	Secretomotor	GI	Bladder	Pupillomotor	Total.COMPASS	C1	C2	C3	C4	C5	C6	C7	Total.PSQI	Physical.functioning.SF	Physical role	Bodily pain	General health	Vitality	Social role function	Emotional function	Mental health
1	50	80	30	1	1	1	0	0	122	75	69	39	80	40	159	32	0	10.7143	10.7143	2.22222	5	60.6508	3	3	3	3	3	3	0	18	5	0	0	25	0	0	0	0
2	51	70	27	0	0	0	0	0	117	76	95	36	71	38	145	32	2.5	8.57143	12.5	1.11111	3	59.6825	2	2	1	3	3	3	2	16	5	0	12	0	10	25	0	8
3	40	86	31	1	0	1	0	0	125	86	90	40	69	37	146	40	2.5	2.14286	16.0714	1.11111	2.66667	64.4921	2	2	1	3	2	0	2	12	30	0	31	20	5	25	0	40
4	49	65	21	0	0	1	0	1	120	67	80	40	80	40	160	40	3.33333	6.42857	12.5	4.44444	4	70.7063	3	3	3	3	3	3	3	21	5	0	0	10	0	0	0	0
5	58	72	26	1	0	1	0	0	121	74	75	39	69	40	148	24	0	12.8571	11.6071	5.55556	4	58.0198	3	2	1	3	2	0	3	14	25	0	12	15	10	12.5	0	28
6	51	54	20	0	0	1	1	0	117	74	83	27	62	33	122	24	0	8.57143	12.5	4.44444	3.33333	52.8492	2	2	1	3	2	3	2	15	30	0	41	30	15	50	0	40
7	52	54	21	1	0	1	0	0	100	66	70	38	67	39	144	20	2.5	10.7143	16.9643	3.33333	4.33333	57.8452	3	3	3	3	3	0	3	18	20	0	0	10	0	25	0	28
8	46	70	29	1	1	1	0	1	112	78	77	35	66	35	136	24	0	12.8571	9.82143	5.55556	3.66667	55.9008	2	3	2	2	2	0	1	12	25	0	22	35	30	25	80	34
9	46	50	24	0	0	1	0	0	90	60	62	40	74	36	150	24	0	10.7143	4.46429	2.22222	2.66667	44.0675	1	0	2	1	2	2	0	8	15	0	0	15	50	37.5	0	52
10	63	68	26	1	1	0	1	0	100	67	87	41	12	45	98	28	1.66667	12.8571	16.9643	4.44444	3.66667	67.5992	2	1	2	0	2	3	2	12	5	0	0	0	45	12.5	0	48
11	49	80	32	1	1	1	0	1	109	69	88	38	77	39	154	28	3.33333	6.42857	15.1786	4.44444	4	61.3849	1	1	1	0	3	0	2	8	20	0	10	20	50	25	0	20
12	41	72	28	0	1	1	0	0	144	86	75	36	67	38	141	28	2.5	10.7143	15.1786	2.22222	3.33333	61.9484	3	3	3	3	3	0	2	17	25	0	10	35	10	25	0	44
13	42	50	19	0	0	1	1	0	97	63	96	33	70	38	141	16	0	0	4.46429	1.11111	4.33333	25.9087	3	2	3	3	2	2	3	18	30	0	0	30	5	0	0	32
14	40	106	43	1	1	1	0	1	117	77	99	22	37	31	90	0	0	6.42857	5.35714	1.11111	0	12.8968	0	0	1	0	2	0	0	3	40	25	41	30	30	87.5	33.3333	28
15	51	68	24	1	0	0	1	0	125	90	105	38	65	39	142	32	1.66667	10.7143	9.82143	2.22222	4.66667	61.0913	1	2	0	0	2	3	2	10	15	0	22	20	10	25	0	28
16	47	65	25	1	0	0	0	0	123	77	71	37	70	40	147	24	1.66667	4.28571	14.2857	2.22222	3.66667	50.127	3	1	2	2	2	0	3	13	20	0	0	35	5	25	0	48
17	44	58	20	1	1	1	0	0	119	73	73	31	63	36	130	32	2.5	6.42857	12.5	3.33333	4.66667	61.4286	2	3	3	3	3	3	2	19	25	0	22	55	5	0	0	16
18	52	62	25	0	0	1	1	0	111	76	83	38	57	35	130	28	0	10.7143	10.7143	1.11111	3.66667	54.2063	3	3	3	3	2	0	1	15	45	0	51	15	10	37.5	100	16
19	51	92	37	1	0	1	0	1	130	79	64	40	80	38	158	24	3.33333	10.7143	15.1786	10	3	66.2262	3	1	3	3	3	0	3	16	0	75	22	10	5	12.5	100	22
20	34	67	23	0	0	0	0	0	120	65	67	31	62	32	125	24	2.5	6.42857	12.5	1.11111	3.33333	49.873	2	3	1	1	2	0	3	12	35	0	22	30	5	25	100	38
21	51	83	29	0	1	1	1	0	145	92	77	35	71	40	146	40	1.66667	12.8571	14.2857	4.44444	5	78.254	2	3	1	1	3	3	3	16	25	0	0	15	20	12.5	0	36
22	49	44	17	0	0	1	0	0	112	64	71	40	80	37	157	32	3.33333	8.57143	12.5	4.44444	4	64.8492	2	3	1	2	3	3	3	17	5	0	0	5	0	0	0	4
23	42	90	31	1	1	1	0	0	130	65	80	38	77	38	153	24	3.33333	12.8571	10.7143	4.44444	4.66667	60.0159	2	3	1	3	2	3	2	16	15	0	12	15	10	0	100	22
24	57	77	29	1	0	1	0	1	148	88	98	40	80	40	160	40	0	12.8571	13.3929	5.55556	3.66667	75.4722	2	2	1	1	3	0	2	11	10	0	12	0	5	12.5	0	48
25	59	52	19	0	0	1	0	1	130	70	59	34	75	38	147	28	0	6.42857	11.6071	2.22222	3.33333	51.5913	2	3	1	3	3	2	3	17	25	0	22	15	20	37.5	0	44
26	44	107	37	1	1	1	0	0	135	85	71	40	65	36	141	32	0	15	8.03571	4.44444	4.33333	63.8135	3	1	3	3	2	0	3	15	15	0	0	45	0	12.5	100	84
27	40	78	32	1	1	1	0	0	125	75	74	20	48	32	100	32	0	10.7143	14.2857	3.33333	0	60.3333	3	3	2	3	2	3	3	19	20	0	0	10	5	62.5	100	68
28	42	67	23	1	0	0	1	0	112	60	79	35	62	37	134	12	0	12.8571	12.5	4.44444	3	44.8016	2	3	0	2	2	3	2	14	40	0	22	20	15	25	0	22
29	45	74	25	1	1	1	1	0	123	64	79	38	70	36	144	28	0	12.8571	13.3929	2.22222	4.33333	60.8056	1	2	3	3	2	3	0	14	40	0	22	45	20	25	66.6667	28
30	55	82	29	1	0	1	0	0	150	85	60	34	73	38	145	20	2.5	10.7143	11.6071	4.44444	4.33333	53.5992	2	2	1	2	2	3	3	15	30	0	12	5	15	0	0	52
31	48	79	22	1	1	0	0	0	123	78	75	38	72	34	144	28	0	8.57143	13.3929	0	3.33333	53.2976	2	1	2	3	3	1	1	13	30	0	22	25	10	50	0	20
32	50	81	24	0	1	1	0	0	132	76	81	39	74	40	153	32	1.66667	0	14.2857	6.66667	4.33333	58.9524	3	3	3	1	2	3	3	18	15	0	0	15	5	0	0	48
33	41	45	19	1	1	1	0	1	124	65	64	23	42	20	85	4	0	4.28571	3.57143	0	2.66667	14.5238	1	0	0	0	2	3	1	7	55	25	51	42	30	87.5	100	76
34	50	68	28	1	1	1	0	0	135	82	101	25	64	38	127	16	0.833333	10.7143	8.03571	2.22222	2.33333	40.1389	3	3	2	3	3	3	2	19	30	0	10	5	0	12.5	66.6667	60
35	37	54	22	1	0	0	0	1	124	75	70	40	71	36	147	28	3.33333	8.57143	17.8571	10	2.66667	70.4286	3	3	0	0	3	3	3	15	20	0	22	20	10	37.5	0	64
36	55	72	23	1	1	1	1	0	115	65	70	35	62	35	132	16	0	10.7143	8.03571	1.11111	3	38.8611	3	3	3	3	3	3	1	19	75	25	22	25	25	37.5	33.3333	44
37	39	54	22	1	1	1	1	1	123	79	78	36	69	39	144	12	1.66667	0	8.92857	2.22222	2.66667	27.4841	0	1	1	2	1	3	0	8	20	0	0	15	5	0	100	36
38	54	74	23	1	0	0	1	0	120	74	64	40	72	40	152	36	1.66667	12.8571	14.2857	7.77778	5	77.5873	3	2	2	3	3	2	2	17	0	0	12	20	0	12.5	0	36
39	41	78	23	0	0	1	0	0	120	72	80	38	69	40	147	32	3.33333	10.7143	7.14286	2.22222	4	59.4127	2	3	1	0	3	0	2	11	5	0	22	57	0	12.5	0	8
40	42	44	19	0	0	0	1	1	130	78	70	38	58	37	133	0	0	0	11.6071	7.77778	5	24.3849	2	2	0	0	2	3	3	12	30	0	10	30	5	25	33.3333	72
41	43	60	20	1	0	1	0	1	126	90	74	37	74	39	150	28	0	12.8571	18.75	2.22222	5	66.8294	3	3	0	0	3	0	3	12	15	0	0	0	0	0	0	56
42	56	80	29	1	0	1	0	0	142	85	85	39	74	39	152	28	3.33333	12.8571	8.92857	5.55556	4.66667	63.3413	3	1	3	3	3	2	3	18	20	0	0	5	0	12.5	33.3333	44
43	43	55	22	1	0	1	0	1	120	70	68	40	80	40	160	20	2.5	8.57143	11.6071	4.44444	3.33333	50.4563	2	3	1	3	3	3	2	17	0	0	12	20	0	0	0	48
44	52	79	27	0	0	0	0	0	137	85	86	20	47	27	94	8	2.5	8.57143	7.14286	3.33333	1.66667	31.2143	0	2	1	1	1	3	2	10	85	0	22	15	5	0	0	36
45	30	60	20	0	0	0	0	0	140	75	101	35	42	37	114	32	2.5	8.57143	11.6071	1.11111	4	59.7897	2	2	1	2	1	3	2	13	45	75	32	15	0	62.5	66.6667	64
46	47	72	16	0	0	0	0	0	121	87	81	37	63	35	135	20	0	8.57143	8.03571	0	4	40.6071	0	3	1	1	2	0	1	8	25	0	41	30	5	37.5	100	72
47	30	53	21	0	0	0	0	0	127	80	90	30	56	35	121	20	0	12.8571	12.5	1.11111	2	48.4683	1	2	1	2	2	0	2	10	40	0	41	30	5	75	100	64
48	43	89	34	0	0	1	0	0	125	70	89	40	75	39	154	32	2.5	10.7143	19.6429	8.88889	4	77.746	3	3	3	3	3	3	3	21	15	0	0	10	0	12.5	0	16
49	55	58	23	1	0	0	0	1	130	84	82	29	57	33	119	28	1.66667	6.42857	10.7143	3.33333	4	54.1429	3	3	1	1	3	2	2	15	20	0	22	15	20	25	0	52
50	49	73	24	0	0	0	0	0	130	85	92	25	54	26	105	24	2.5	12.8571	15.1786	4.44444	3.66667	62.6468	3	2	3	3	3	3	1	18	25	0	22	40	10	50	100	80
51	45	74	21	1	1	1	1	0	123	85	92	32	53	30	115	20	1.66667	8.57143	11.6071	5.55556	3.66667	51.0675	2	1	2	3	3	1	1	13	55	0	32	25	55	37.5	33.3333	48
52	43	43	19	0	0	1	1	0	110	64	84	35	77	37	149	36	1.66667	12.8571	17.8571	5.55556	4.66667	78.6032	0	3	1	3	3	3	2	15	5	0	0	15	0	0	66.6667	36
53	54	74	30	0	0	1	1	0	120	70	70	33	67	35	135	16	0	6.42857	0.892857	0	2.33333	25.6548	3	2	0	1	1	0	2	9	45	0	22	40	25	25	0	48
54	35	62	21	0	0	1	0	1	110	80	89	37	72	37	146	40	0.833333	15	16.9643	6.66667	4.33333	83.7976	3	3	3	3	3	3	2	20	15	0	0	0	0	25	0	12
55	46	63	26	1	1	1	0	0	118	64	70	40	78	38	156	36	3.33333	10.7143	18.75	4.44444	3.33333	76.5754	3	3	2	3	3	3	3	20	5	0	0	20	60	12.5	0	72
56	49	87	36	1	0	1	0	0	140	82	64	37	68	39	144	16	0	12.8571	9.82143	3.33333	2.66667	44.6786	0	1	2	3	2	1	1	10	25	0	41	30	30	50	85	64
57	40	49	20	1	0	1	0	1	130	80	72	39	77	39	155	36	2.5	12.8571	16.0714	10	5	82.4286	2	3	3	3	3	3	3	20	25	25	12	60	60	50	0	44
58	45	84	30	1	1	1	0	0	120	80	72	33	54	33	120	20	3.33333	8.57143	11.6071	2.22222	4.33333	50.0675	3	3	0	0	1	2	1	10	45	0	41	25	35	62.5	66.6667	60
59	56	84	26	0	0	1	0	1	132	74	80	40	76	37	153	24	1.66667	12.8571	9.82143	6.66667	4	59.0119	3	3	2	3	3	2	3	19	5	0	12	20	20	12.5	10	72
60	54	80	27	0	0	1	0	0	130	75	75	37	72	39	148	32	2.5	12.8571	11.6071	7.77778	3.66667	70.4087	2	2	2	3	3	3	3	18	25	0	10	0	10	37.5	0	36
61	32	54	18	1	1	1	0	0	110	60	89	29	50	36	115	16	0	6.42857	16.0714	1.11111	3	42.6111	1	2	1	0	2	0	2	8	35	0	12	25	5	25	66.6667	60
62	40	77	24	0	0	0	0	1	128	85	92	36	55	37	128	0	0	12.8571	6.25	6.66667	2	27.7738	1	1	1	2	1	3	1	10	5	0	41	45	15	50	10	72
63	55	75	28	1	1	1	0	0	143	78	76	28	49	31	108	24	0	8.57143	6.25	3.33333	2.66667	44.8214	1	1	1	1	1	0	2	7	35	0	22	35	45	62.5	0	48
64	45	72	22	0	0	0	0	1	145	81	76	37	68	39	144	28	2.5	6.42857	14.2857	1.11111	4	56.3254	2	2	1	2	2	0	2	11	15	0	0	15	0	12.5	33.3333	56
65	38	54	19	0	1	1	0	0	112	65	82	38	69	38	145	32	0	10.7143	8.92857	6.66667	4	62.3095	0	3	3	3	3	3	3	18	10	0	0	0	0	0	0	24
66	50	66	26	1	0	1	0	0	110	65	100	38	62	38	138	24	0	10.7143	12.5	1.11111	3.66667	51.9921	3	3	1	2	2	3	3	17	35	0	12	5	0	50	66.6667	64
67	54	52	19	1	0	1	0	0	130	75	86	34	62	33	129	28	0	10.7143	8.03571	1.11111	5	52.8611	2	2	1	2	3	3	1	14	35	0	0	10	15	12.5	0	44
68	48	79	22	0	0	0	0	0	135	80	92	36	69	39	144	32	2.5	10.7143	9.82143	6.66667	4.66667	66.369	3	0	1	0	2	3	2	11	15	0	12	10	55	0	0	44
69	26	60	23	0	0	0	0	0	120	80	100	31	74	36	141	16	2.5	8.57143	12.5	2.22222	2.66667	44.4603	2	3	1	2	2	3	1	14	25	0	0	5	10	12.5	0	16
70	46	63	24	0	1	1	0	1	116	70	68	39	71	39	149	28	0	8.57143	6.25	2.22222	3	48.0436	3	3	0	1	2	3	2	14	15	0	22	15	0	0	0	12
71	49	78	26	1	1	1	1	0	110	80	86	39	69	38	146	20	2.5	8.57143	15.1786	1.11111	3.33333	50.6944	3	3	1	2	3	2	3	17	25	0	12	30	0	37.5	0	48
72	36	68	23	0	1	1	0	1	130	75	76	33	56	30	119	32	1.66667	10.7143	15.1786	2.22222	4	65.7817	3	3	2	3	2	2	2	17	45	0	10	15	5	50	100	56
73	61	84	25	0	0	1	0	0	142	90	75	35	74	38	147	24	2.5	6.42857	11.6071	4.44444	3.33333	52.3135	0	3	1	2	3	3	2	14	20	0	22	25	25	12.5	0	40
74	46	105	39	1	1	1	0	1	110	60	64	39	72	40	151	28	0	10.7143	0.892857	2.22222	3.33333	45.1627	0	2	1	1	2	1	2	9	25	0	0	25	5	12.5	0	40
75	47	65	23	0	0	0	0	0	123	70	79	17	49	35	101	12	0	6.42857	5.35714	1.11111	1.33333	26.2302	0	1	1	3	2	3	3	13	55	0	41	0	50	50	100	84
76	37	72	28	0	0	0	0	0	130	75	65	40	77	38	155	40	3.33333	12.8571	13.3929	10	4.66667	84.25	2	3	1	0	3	3	2	14	5	0	0	0	25	0	0	24
77	56	62	24	0	0	1	0	0	134	85	92	40	77	38	155	36	2.5	12.8571	13.3929	1.11111	2.33333	68.1944	0	3	2	3	3	1	3	15	20	0	2	25	75	25	13.3	44
78	41	74	20	0	0	1	1	0	120	80	85	36	65	37	138	28	3.33333	12.8571	16.0714	2.22222	5	67.4841	3	3	1	3	3	3	3	19	30	0	41	15	50	37.5	0	48
79	45	76	21	0	0	1	0	0	124	84	80	37	66	36	139	20	0	2.14286	10.7143	5.55556	2.33333	40.746	3	2	0	0	3	1	2	11	25	0	12	15	15	0	100	64
80	41	73	21	1	1	1	1	0	137	82	87	40	56	21	117	28	2.5	10.7143	13.3929	5.55556	4.66667	64.8294	0	2	0	1	3	3	1	10	0	0	0	40	30	25	100	60
81	32	62	22	0	0	0	1	0	123	79	85	38	72	40	150	24	0	8.57143	14.2857	4.44444	5	56.3016	3	3	0	1	3	3	2	15	25	0	0	10	0	0	100	48
82	52	85	27	0	1	1	1	0	134	89	76	34	52	37	123	20	1.66667	4.28571	2.67857	1.11111	3.33333	33.0754	1	0	0	0	1	3	2	7	20	0	22	25	30	50	0	52
83	43	72	25	0	0	0	0	0	118	60	78	39	70	38	147	16	2.5	12.8571	16.0714	2.22222	4	53.6508	1	3	1	3	2	1	1	12	20	0	0	20	5	37.5	0	36
84	49	53	23	1	1	1	0	0	110	56	68	37	66	34	137	32	0	12.8571	16.9643	2.22222	4	68.0436	3	3	2	2	2	3	1	16	45	0	22	35	10	12.5	0	40
85	39	63	21	1	0	0	1	0	115	60	87	38	75	39	152	28	0	6.42857	8.03571	2.22222	3.66667	48.3532	2	0	3	3	1	0	3	12	10	0	12	15	0	12.5	33.3333	20
86	55	85	25	1	1	1	1	1	125	84	97	17	37	25	79	8	0	2.14286	7.14286	2.22222	0.333333	19.8413	1	1	1	0	1	1	1	6	35	25	31	15	30	50	100	52
87	53	78	28	1	1	1	1	0	132	82	78	33	68	39	140	36	3.33333	12.8571	12.5	4.44444	4.33333	73.4683	2	3	0	2	3	3	2	15	25	0	12	5	0	12.5	0	0
88	34	72	25	0	0	0	0	0	113	60	76	17	16	20	53	16	0	4.28571	1.78571	0	2	24.0714	1	0	0	0	1	0	2	4	60	100	41	65	25	100	100	72
89	50	75	23	0	0	0	0	0	130	72	76	23	48	29	100	0	0	6.42857	7.14286	2.22222	4	19.7936	2	3	1	2	3	0	3	14	65	0	22	50	0	50	0	68
90	53	55	23	1	0	0	1	0	110	67	64	29	64	33	126	32	3.33333	10.7143	18.75	0	0	64.7976	2	3	2	3	2	2	2	16	20	0	22	15	20	25	0	32
91	49	60	25	0	0	0	0	0	140	75	80	36	63	35	134	24	0	10.7143	13.3929	3.33333	4	55.4405	2	2	3	2	3	3	3	18	40	0	41	40	35	50	100	44
92	52	84	28	0	0	0	0	0	123	65	60	37	73	39	149	8	1.66667	6.42857	13.3929	0	2.66667	32.1548	2	3	2	3	3	1	3	17	35	0	0	25	10	25	0	24
93	43	60	23	0	0	0	0	0	123	72	82	31	59	30	120	28	0	10.7143	11.6071	2.22222	3.33333	55.877	3	3	2	3	3	0	2	16	65	0	22	35	45	37.5	0	52
94	40	80	29	0	0	1	0	0	120	78	64	38	72	37	147	40	1.66667	10.7143	16.0714	5.55556	4.33333	78.3413	3	3	3	3	3	2	3	20	0	0	0	0	0	25	0	4
95	56	80	28	0	0	1	0	0	110	64	65	38	75	39	152	40	4.16667	15	22.3214	8.88889	5	95.377	3	3	3	3	3	3	3	21	0	0	12	20	10	0	0	20
96	50	67	23	0	1	0	1	1	110	65	64	28	60	36	124	32	0	10.7143	15.1786	8.88889	4.33333	71.1151	2	1	3	3	2	3	3	17	35	0	0	20	0	25	0	32
97	46	75	22	1	0	1	0	0	112	65	83	40	79	40	159	40	0.833333	8.57143	17.8571	5.55556	3.33333	76.1508	3	3	3	3	3	3	3	21	10	0	0	5	10	12.5	0	32
98	36	50	22	1	1	1	0	0	110	74	85	30	53	29	112	20	1.66667	10.7143	13.3929	3.33333	2.66667	51.7738	2	3	1	1	2	0	2	11	30	0	10	10	30	37.5	0	44
99	45	55	22	0	0	0	1	0	120	75	78	31	53	34	118	16	0	6.42857	8.92857	1.11111	3.66667	36.1349	2	2	1	2	2	0	1	10	40	0	32	25	35	62.5	100	84
100	49	94	35	0	0	0	0	0	143	84	64	36	66	37	139	36	2.5	10.7143	15.1786	5.55556	4	73.9484	2	3	3	3	3	3	3	20	20	0	22	10	0	12.5	0	28
101	46	60	24	1	0	1	0	1	120	80	64	29	54	31	114	20	0	8.57143	8.92857	1.11111	2.33333	40.9444	0	1	0	0	2	0	2	5	45	0	32	25	25	50	100	60
102	43	72	25	1	1	1	1	0	130	84	92	30	49	35	114	24	0	6.42857	14.2857	5.55556	3.66667	53.9365	3	1	3	3	2	0	3	15	40	0	0	0	5	50	100	44
103	46	98	32	0	0	1	0	0	134	75	88	30	54	25	109	16	2.5	10.7143	12.5	3.33333	2.66667	47.7143	3	2	0	0	2	0	2	9	40	0	22	30	25	50	0	64
104	44	46	20	0	0	1	0	0	110	60	64	30	46	34	110	16	0	8.57143	10.7143	1.11111	3	39.3968	2	3	1	0	2	0	2	10	35	0	10	25	25	62.5	0	60
105	33	54	18	0	0	1	0	0	119	65	72	34	54	34	122	24	0	10.7143	8.03571	1.11111	3.33333	47.1944	3	2	1	3	2	2	3	16	55	0	0	10	15	37.5	33.3333	60
106	59	78	29	0	0	0	0	0	132	85	74	31	63	30	124	20	0.833333	10.7143	12.5	3.33333	2.66667	50.0476	3	3	1	3	3	0	3	16	20	0	31	40	50	37.5	100	76
107	46	75	22	1	0	1	0	0	132	82	83	33	52	33	118	24	2.5	8.57143	6.25	3.33333	3.33333	47.9881	0	0	1	0	2	2	3	8	25	25	11	45	40	12.5	100	52
108	43	60	26	0	1	1	0	0	123	70	76	30	65	34	129	24	0	8.57143	9.82143	2.22222	2	46.6151	2	3	0	2	2	2	1	12	20	0	22	15	5	50	100	72
109	44	64	20	1	1	1	1	0	145	90	87	35	62	31	128	16	0	10.7143	9.82143	4.44444	4.66667	45.6468	0	3	1	3	3	3	3	16	60	0	22	15	25	37.5	33.3333	32
110	38	65	24	0	0	0	0	0	123	78	71	40	58	34	132	16	0	8.57143	11.6071	0	3.33333	39.5119	0	0	1	0	2	2	2	7	55	0	41	15	5	87.5	0	52
111	50	74	23	1	1	1	1	0	140	85	76	32	71	38	141	12	2.5	8.57143	9.82143	2.22222	4.33333	39.4484	1	3	1	3	3	3	3	17	15	0	12	5	0	12.5	66.6667	64
112	41	67	23	0	0	1	1	1	123	67	80	32	71	32	135	28	3.33333	6.42857	16.9643	3.33333	3	61.0595	3	3	2	2	2	3	3	18	30	0	12	15	10	25	0	12
113	53	68	28	0	0	0	1	0	120	65	64	35	77	37	149	24	2.5	12.8571	17.8571	2.22222	5	64.4365	0	2	2	0	3	3	1	11	25	0	22	20	25	25	0	44
114	48	69	23	1	0	1	0	0	143	85	78	37	71	39	147	28	1.66667	8.57143	14.2857	3.33333	3.33333	59.1905	2	2	1	3	3	2	3	16	15	0	0	35	50	62.5	0	56
115	54	73	22	0	0	0	0	0	132	80	82	37	65	38	140	28	1.66667	10.7143	12.5	3.33333	3.66667	59.881	0	3	2	3	2	0	3	13	5	0	0	60	30	12.5	0	60
116	42	65	19	1	1	1	1	0	140	79	84	36	71	38	145	32	3.33333	10.7143	16.0714	7.77778	3.66667	73.5635	0	2	2	3	2	3	2	14	5	0	22	0	0	12.5	0	8
117	59	86	25	1	0	0	1	0	140	95	67	36	65	34	135	4	0	6.42857	0	6.66667	1.33333	18.4286	0	0	0	1	1	0	2	4	55	25	51	40	5	87.5	100	88
118	42	72	23	1	1	1	0	0	125	74	79	15	5	16	36	4	0	4.28571	2.67857	0	1.66667	12.631	0	1	0	0	2	0	2	5	75	100	41	47	70	100	100	36
119	50	60	20	0	0	1	0	0	140	95	72	29	60	34	123	24	2.5	6.42857	13.3929	2.22222	4.33333	52.877	0	2	1	3	2	2	2	12	15	0	22	10	25	50	100	29
120	52	81	24	0	1	0	0	1	134	83	81	40	78	40	158	32	3.33333	4.28571	8.92857	8.88889	2.33333	59.7698	3	2	3	3	3	3	3	20	10	0	0	30	25	0	0	28
121	45	75	22	0	0	1	0	0	125	81	79	35	65	38	138	20	0	4.28571	7.14286	1.11111	3.66667	36.2063	2	3	1	3	3	2	3	17	40	0	20	30	45	62.5	33.3333	56
122	35	64	19	1	1	1	1	0	110	60	86	32	72	33	137	24	2.5	10.7143	3.57143	4.44444	3.33333	48.5635	3	3	0	0	3	2	1	12	50	0	22	35	10	50	100	48
123	39	63	21	0	1	1	1	1	110	65	64	34	66	39	139	24	0	6.42857	8.92857	2.22222	4.33333	45.9127	3	3	2	3	2	3	3	19	10	0	12	10	0	25	0	8
124	45	60	21	1	0	1	0	1	135	70	74	26	59	35	120	12	0	6.42857	6.25	4.44444	2.66667	31.7897	3	2	2	3	2	0	3	15	30	0	22	25	25	37.5	100	48
125	48	74	24	1	1	1	1	0	132	75	75	38	73	40	151	24	2.5	10.7143	8.03571	2.22222	3.66667	51.1389	2	3	1	2	3	2	3	16	15	0	22	20	25	25	0	44
126	53	75	28	0	0	0	0	0	143	85	74	40	77	40	157	24	2.5	12.8571	14.2857	2.22222	2	57.8651	0	3	3	3	3	3	3	18	0	0	0	0	25	12.5	0	20
127	50	66	26	0	0	1	0	0	134	84	82	32	70	35	137	16	2.5	12.8571	7.14286	2.22222	3.33333	44.0556	3	3	3	2	3	0	2	16	30	0	12	15	15	0	0	28
128	50	81	24	1	0	0	0	0	134	82	83	26	52	29	107	24	1.66667	10.7143	8.92857	3.33333	3.33333	51.9762	2	1	0	1	2	3	2	11	35	0	12	25	15	25	0	32
129	39	62	19	0	0	0	0	0	112	65	74	33	71	39	143	12	1.66667	6.42857	9.82143	0	2.33333	32.25	2	3	2	2	2	0	3	14	20	0	22	15	0	50	0	20
130	43	74	21	0	1	1	0	0	128	78	85	34	63	38	135	32	2.5	12.8571	18.75	2.22222	5	73.3294	0	3	3	3	2	3	3	17	10	0	10	10	0	25	0	16
131	53	73	28	1	1	1	0	1	130	85	64	23	54	27	104	4	3.33333	12.8571	11.6071	3.33333	4.66667	39.7976	1	1	1	2	2	3	1	11	35	0	31	20	35	37.5	0	56
132	52	82	33	0	0	0	0	0	120	74	82	23	57	34	114	16	0	12.8571	8.03571	2.22222	3	42.1151	0	1	1	1	1	0	1	5	30	0	22	20	10	25	100	64
133	36	44	19	1	1	1	0	0	138	84	90	23	42	32	97	40	3.33333	8.57143	13.3929	2.22222	3	70.5198	1	1	1	0	1	2	2	8	70	0	52	30	15	100	100	60
134	49	79	23	1	0	1	1	0	120	75	74	29	52	33	114	28	0.833333	8.57143	7.14286	2.22222	3	49.7698	2	0	3	3	2	3	3	16	30	0	22	10	5	62.5	100	48
135	43	52	18	1	0	0	0	1	130	80	72	39	74	37	150	32	2.5	12.8571	12.5	3.33333	4	67.1905	3	3	3	1	3	0	3	16	15	0	22	30	10	37.5	0	36
136	49	68	25	1	1	1	0	0	123	80	80	28	75	28	131	35	3.1	11	12.8	2.8	3.6	62.7	2	3	3	2	1	3	3	17	16	0	22	31	8	33.8	0	37
137	54	70	25	1	1	1	0	0	135	85	74	39	70	36	145	32	2.5	8.57143	16.0714	5.55556	5	69.6984	3	2	1	1	3	3	3	16	35	0	22	15	20	30	100	56
138	47	80	25	1	1	1	1	0	130	75	67	38	76	40	154	12	3.33333	8.57143	9.82143	2.22222	2	37.9484	3	2	3	3	2	3	1	17	25	0	12	10	50	0	100	28
139	31	76	25	1	1	1	0	1	120	70	67	30	55	32	117	28	3.33333	12.8571	14.2857	6.66667	5	70.1429	2	3	2	3	3	2	3	18	15	0	31	0	0	37.5	0	36
140	51	70	27	0	0	1	0	0	134	86	67	32	58	30	120	16	0	4.28571	8.03571	3.33333	2.66667	34.3214	0	1	0	0	2	1	2	6	35	0	12	15	20	25	0	48
141	51	53	22	0	0	1	0	0	125	80	69	26	41	33	100	28	1.66667	0	9.82143	5.55556	4.66667	49.7103	2	2	2	3	2	0	2	13	25	0	20	20	20	20	33.3333	44
142	43	68	28	1	1	0	0	0	125	70	89	36	57	28	121	4	0	10.7143	9.82143	2.22222	1.33333	28.0913	1	1	1	0	1	3	0	7	45	0	12	60	20	12.5	85	36
143	33	56	19	0	0	0	0	0	114	61	89	24	52	32	108	28	1.66667	8.57143	15.1786	6.66667	4.66667	64.75	0	3	2	0	3	3	3	14	40	0	10	10	15	12.5	100	40
144	32	60	19	1	1	1	1	0	135	76	86	29	51	22	102	28	0	8.57143	11.6071	1.11111	4	53.2897	3	3	2	3	2	3	1	17	20	0	22	30	25	37.5	0	20
145	51	80	32	1	1	1	0	1	109	69	88	38	77	39	154	28	3.33333	6.42857	15.1786	4.44444	4	61.3849	1	1	1	0	3	0	2	8	20	0	10	20	50	25	0	60
146	41	72	28	0	1	1	0	0	144	86	75	36	67	38	141	28	2.5	10.7143	15.1786	2.22222	3.33333	61.9484	3	3	3	3	3	0	2	17	25	0	10	35	10	25	0	44
147	42	50	19	0	0	1	1	0	97	63	96	33	70	38	141	16	0	0	4.46429	1.11111	4.33333	25.9087	3	2	3	3	2	2	3	18	30	0	0	30	5	0	0	32
148	48	92	43	1	1	1	0	1	117	77	99	22	37	31	90	0	0	6.42857	5.35714	1.11111	0	12.8968	0	0	1	0	2	0	0	3	40	25	41	30	30	87.5	33.3333	68
149	51	68	24	1	0	0	1	0	125	90	105	38	65	39	142	32	1.66667	10.7143	9.82143	2.22222	4.66667	61.0913	1	2	0	0	2	3	2	10	15	0	22	20	10	25	0	28
150	42	65	25	1	0	0	0	0	123	77	71	37	70	40	147	24	1.66667	4.28571	14.2857	2.22222	3.66667	50.127	3	1	2	2	2	0	3	13	20	0	0	35	5	25	0	48
151	44	58	20	1	1	1	0	0	119	73	73	31	63	36	130	32	2.5	6.42857	12.5	3.33333	4.66667	61.4286	2	3	3	3	3	3	2	19	25	0	22	55	5	0	0	16
152	52	62	25	0	0	1	1	0	111	76	83	38	57	35	130	28	0	10.7143	10.7143	1.11111	3.66667	54.2063	3	3	3	3	2	0	1	15	45	0	51	15	10	37.5	100	76
153	50	92	37	1	0	1	0	1	130	79	64	40	80	38	158	24	3.33333	10.7143	15.1786	10	3	66.2262	3	1	3	3	3	0	3	16	0	75	22	10	5	12.5	100	72
154	38	67	23	0	0	0	0	0	120	65	67	31	62	32	125	24	2.5	6.42857	12.5	1.11111	3.33333	49.873	2	3	1	1	2	0	3	12	35	0	22	30	5	25	100	68
155	51	83	29	0	1	1	1	0	145	92	77	35	71	40	146	40	1.66667	12.8571	14.2857	4.44444	5	78.254	2	3	1	1	3	3	3	16	25	0	0	15	20	12.5	0	36
156	49	44	17	0	0	1	0	0	112	64	71	40	80	37	157	32	3.33333	8.57143	12.5	4.44444	4	64.8492	2	3	1	2	3	3	3	17	5	0	0	5	0	0	0	4
157	42	90	31	1	1	1	0	0	130	65	80	38	77	38	153	24	3.33333	12.8571	10.7143	4.44444	4.66667	60.0159	2	3	1	3	2	3	2	16	15	0	12	15	10	0	10	72
158	57	77	29	1	0	1	0	1	148	88	98	40	80	40	160	40	0	12.8571	13.3929	5.55556	3.66667	75.4722	2	2	1	1	3	0	2	11	10	0	12	0	5	12.5	0	48
159	49	52	19	0	0	1	0	1	130	70	59	34	75	38	147	28	0	6.42857	11.6071	2.22222	3.33333	51.5913	2	3	1	3	3	2	3	17	25	0	22	15	20	37.5	0	44
160	44	107	37	1	1	1	0	0	135	85	71	40	65	36	141	32	0	15	8.03571	4.44444	4.33333	63.8135	3	1	3	3	2	0	3	15	15	0	0	45	0	12.5	100	24
161	40	78	32	1	1	1	0	0	125	75	74	20	48	32	100	32	0	10.7143	14.2857	3.33333	0	60.3333	3	3	2	3	2	3	3	19	20	0	0	10	5	62.5	100	68
162	42	67	23	1	0	0	1	0	112	60	79	35	62	37	134	12	0	12.8571	12.5	4.44444	3	44.8016	2	3	0	2	2	3	2	14	40	0	22	20	15	25	0	40
163	45	74	25	1	1	1	1	0	123	64	79	38	70	36	144	28	0	12.8571	13.3929	2.22222	4.33333	60.8056	1	2	3	3	2	3	0	14	40	0	22	45	20	25	66.6667	28
164	52	82	29	1	0	1	0	0	150	85	60	34	73	38	145	20	2.5	10.7143	11.6071	4.44444	4.33333	53.5992	2	2	1	2	2	3	3	15	30	0	12	5	15	0	0	52
165	43	79	22	1	1	0	0	0	123	78	75	38	72	34	144	28	0	8.57143	13.3929	0	3.33333	53.2976	2	1	2	3	3	1	1	13	30	0	22	25	10	50	0	20
166	50	81	24	0	1	1	0	0	132	76	81	39	74	40	153	32	1.66667	0	14.2857	6.66667	4.33333	58.9524	3	3	3	1	2	3	3	18	15	0	0	15	5	0	0	48
167	41	45	19	1	1	1	0	1	124	65	64	23	42	20	85	4	0	4.28571	3.57143	0	2.66667	14.5238	1	0	0	0	2	3	1	7	55	25	51	42	30	87.5	89	76
168	50	68	28	1	1	1	0	0	135	82	101	25	64	38	127	16	0.833333	10.7143	8.03571	2.22222	2.33333	40.1389	3	3	2	3	3	3	2	19	30	0	10	5	0	12.5	66.6667	20
169	37	54	22	1	0	0	0	1	124	75	70	40	71	36	147	28	3.33333	8.57143	17.8571	10	2.66667	70.4286	3	3	0	0	3	3	3	15	20	0	22	20	10	37.5	0	64
170	57	72	23	1	1	1	1	0	115	65	70	35	62	35	132	16	0	10.7143	8.03571	1.11111	3	38.8611	3	3	3	3	3	3	1	19	75	25	22	25	25	27.5	33.3333	44
171	39	54	22	1	1	1	1	1	123	79	78	36	69	39	144	12	1.66667	0	8.92857	2.22222	2.66667	27.4841	0	1	1	2	1	3	0	8	20	0	0	15	5	0	100	36
172	54	74	23	1	0	0	1	0	120	74	64	40	72	40	152	36	1.66667	12.8571	14.2857	7.77778	5	77.5873	3	2	2	3	3	2	2	17	0	0	12	20	0	12.5	0	36
173	43	78	23	0	0	1	0	0	120	72	80	38	69	40	147	32	3.33333	10.7143	7.14286	2.22222	4	59.4127	2	3	1	0	3	0	2	11	5	0	22	57	0	12.5	0	8
174	42	44	19	0	0	0	1	1	130	78	70	38	58	37	133	0	0	0	11.6071	7.77778	5	24.3849	2	2	0	0	2	3	3	12	30	0	10	30	5	25	33.3333	22
175	43	60	20	1	0	1	0	1	126	95	74	37	74	39	150	28	0	12.8571	18.75	2.22222	5	66.8294	3	3	0	0	3	0	3	12	15	0	0	0	0	0	0	56
176	56	80	29	1	0	1	0	0	142	85	85	39	74	39	152	28	3.33333	12.8571	8.92857	5.55556	4.66667	63.3413	3	1	3	3	3	2	3	18	20	0	0	5	0	12.5	33.3333	44
177	43	55	22	1	0	1	0	1	120	70	68	40	80	40	160	20	2.5	8.57143	11.6071	4.44444	3.33333	50.4563	2	3	1	3	3	3	2	17	0	0	12	20	0	0	0	48
178	52	79	27	0	0	0	0	0	137	85	86	20	47	27	94	8	2.5	8.57143	7.14286	3.33333	1.66667	31.2143	0	2	1	1	1	3	2	10	85	0	22	15	5	0	0	36
179	36	60	20	0	0	0	0	0	140	75	101	35	42	37	114	32	2.5	8.57143	11.6071	1.11111	4	59.7897	2	2	1	2	1	3	2	13	45	75	32	15	0	12.5	66.6667	64
180	47	72	16	0	0	0	0	0	121	87	81	37	63	35	135	20	0	8.57143	8.03571	0	4	40.6071	0	3	1	1	2	0	1	8	25	0	41	30	5	37.5	100	72
181	31	53	21	0	0	0	0	0	137	80	90	30	56	35	121	20	0	12.8571	12.5	1.11111	2	48.4683	1	2	1	2	2	0	2	10	40	0	41	30	5	75	100	64
182	43	89	34	0	0	1	0	0	125	70	89	40	75	39	154	32	2.5	10.7143	19.6429	8.88889	4	77.746	3	3	3	3	3	3	3	21	15	0	0	10	0	12.5	0	16
183	55	58	23	1	0	0	0	1	130	84	82	29	57	33	119	28	1.66667	6.42857	10.7143	3.33333	4	54.1429	3	3	1	1	3	2	2	15	20	0	22	15	20	25	0	52
184	49	73	24	0	0	0	0	0	130	85	92	25	54	26	105	24	2.5	12.8571	15.1786	4.44444	3.66667	62.6468	3	2	3	3	3	3	1	18	25	0	22	40	10	50	100	20
185	45	74	21	0	1	1	1	0	123	85	92	32	53	30	115	20	1.66667	8.57143	11.6071	5.55556	3.66667	51.0675	2	1	2	3	3	1	1	13	55	0	32	25	55	37.5	33.3333	48
186	43	43	19	0	0	1	1	0	110	64	84	35	77	37	149	36	1.66667	12.8571	17.8571	5.55556	4.66667	78.6032	0	3	1	3	3	3	2	15	5	0	0	15	0	0	66.6667	36
187	54	74	30	0	0	1	1	0	120	70	70	33	67	35	135	16	0	6.42857	0.892857	0	2.33333	25.6548	3	2	0	1	1	0	2	9	45	0	22	40	25	25	0	48
188	35	62	21	0	1	1	0	1	110	80	89	37	72	37	146	40	0.833333	15	16.9643	6.66667	4.33333	83.7976	3	3	3	3	3	3	2	20	15	0	0	0	0	25	0	12
189	47	63	26	1	1	1	0	0	118	64	70	40	78	38	156	36	3.33333	10.7143	18.75	4.44444	3.33333	76.5754	3	3	2	3	3	3	3	20	5	0	0	20	60	12.5	0	72
190	49	87	36	1	0	1	0	0	140	82	64	37	68	39	144	16	0	12.8571	9.82143	3.33333	2.66667	44.6786	0	1	2	3	2	1	1	10	25	0	41	30	30	10	70.5	64
191	40	49	20	1	0	0	0	1	130	80	72	39	77	39	155	36	2.5	12.8571	16.0714	10	5	82.4286	2	3	3	3	3	3	3	20	25	25	12	60	60	13.5	0	44
192	45	84	30	1	1	1	0	0	120	80	72	33	54	33	120	20	3.33333	8.57143	11.6071	2.22222	4.33333	50.0675	3	3	0	0	1	2	1	10	45	0	41	25	35	22.5	66.6667	60
193	56	84	26	0	0	1	0	1	132	74	80	40	76	37	153	24	1.66667	12.8571	9.82143	6.66667	4	59.0119	3	3	2	3	3	2	3	19	5	0	12	20	20	12.5	100	72
194	54	80	27	0	0	1	0	0	130	75	75	37	72	39	148	32	2.5	12.8571	11.6071	7.77778	3.66667	70.4087	2	2	2	3	3	3	3	18	25	0	10	0	10	37.5	0	36
195	32	54	18	1	1	1	0	0	110	60	89	29	50	36	115	16	0	6.42857	16.0714	1.11111	3	42.6111	1	2	1	0	2	0	2	8	35	0	12	25	5	25	66.6667	60
196	40	77	24	0	0	0	0	1	128	85	92	36	55	37	128	0	0	12.8571	6.25	6.66667	2	27.7738	1	1	1	2	1	3	1	10	5	0	41	45	15	50	100	72
197	55	75	28	1	1	1	0	0	143	78	76	28	49	31	108	24	0	8.57143	6.25	3.33333	2.66667	44.8214	1	1	1	1	1	0	2	7	35	0	22	35	45	62.5	0	48
198	45	72	22	0	0	0	0	1	145	81	76	37	68	39	144	28	2.5	6.42857	14.2857	1.11111	4	56.3254	2	2	1	2	2	0	2	11	15	0	0	15	0	12.5	33.3333	56
199	38	54	19	0	1	1	0	0	112	65	82	38	69	38	145	32	0	10.7143	8.92857	6.66667	4	62.3095	0	3	3	3	3	3	3	18	10	0	0	0	0	0	0	24
200	50	66	26	1	0	1	0	0	110	65	100	38	62	38	138	24	0	10.7143	12.5	1.11111	3.66667	51.9921	3	3	1	2	2	3	3	17	35	0	12	5	0	50	66.6667	64
201	54	52	19	1	0	1	0	0	130	75	86	34	62	33	129	28	0	10.7143	8.03571	1.11111	5	52.8611	2	2	1	2	3	3	1	14	35	0	0	10	15	12.5	0	44
202	48	79	22	0	0	0	0	0	135	80	92	36	69	39	144	32	2.5	10.7143	9.82143	6.66667	4.66667	66.369	3	0	1	0	2	3	2	11	15	0	12	10	55	0	0	44
203	26	60	23	0	0	0	0	0	120	80	100	31	74	36	141	16	2.5	8.57143	12.5	2.22222	2.66667	44.4603	2	3	1	2	2	3	1	14	25	0	0	5	10	12.5	0	16
204	46	63	24	0	1	1	0	1	116	70	68	39	71	39	149	28	0	8.57143	6.25	2.22222	3	48.0436	3	3	0	1	2	3	2	14	15	0	22	15	0	0	0	12
205	49	78	26	1	1	1	1	0	110	80	86	39	69	38	146	20	2.5	8.57143	15.1786	1.11111	3.33333	50.6944	3	3	1	2	3	2	3	17	25	0	12	30	0	37.5	0	48
206	36	68	23	0	1	1	0	1	130	75	76	33	56	30	119	32	1.66667	10.7143	15.1786	2.22222	4	65.7817	3	3	2	3	2	2	2	17	45	0	10	15	5	10	10	56
207	61	84	25	0	0	1	0	0	142	90	75	35	74	38	147	24	2.5	6.42857	11.6071	4.44444	3.33333	52.3135	0	3	1	2	3	3	2	14	20	0	22	25	25	12.5	0	40
208	46	105	39	1	1	1	0	1	110	60	64	39	72	40	151	28	0	10.7143	0.892857	2.22222	3.33333	45.1627	0	2	1	1	2	1	2	9	25	0	0	25	5	12.5	0	40
209	47	65	23	0	0	0	0	0	123	70	79	17	49	35	101	12	0	6.42857	5.35714	1.11111	1.33333	26.2302	0	1	1	3	2	3	3	13	55	0	41	0	50	50	100	34
210	37	72	28	0	0	0	0	0	130	75	65	40	77	38	155	40	3.33333	12.8571	13.3929	10	4.66667	84.25	2	3	1	0	3	3	2	14	5	0	0	0	25	0	0	24
211	56	62	24	0	0	1	0	0	134	85	92	40	77	38	155	36	2.5	12.8571	13.3929	1.11111	2.33333	68.1944	0	3	2	3	3	1	3	15	20	0	2	25	75	25	13.3	24
212	41	74	20	0	0	1	1	0	120	80	85	36	65	37	138	28	3.33333	12.8571	16.0714	2.22222	5	67.4841	3	3	1	3	3	3	3	19	30	0	41	15	50	37.5	0	28
213	45	76	21	0	0	1	0	0	124	84	80	37	66	36	139	20	0	2.14286	10.7143	5.55556	2.33333	40.746	3	2	0	0	3	1	2	11	25	0	12	15	15	0	100	34
214	41	73	21	1	1	1	1	0	137	82	87	40	56	21	117	28	2.5	10.7143	13.3929	5.55556	4.66667	64.8294	0	2	0	1	3	3	1	10	0	0	0	40	30	25	90	30
215	32	62	22	0	0	0	1	0	123	79	85	38	72	40	150	24	0	8.57143	14.2857	4.44444	5	56.3016	3	3	0	1	3	3	2	15	25	0	0	10	0	0	100	28
216	52	85	27	0	1	1	1	0	134	89	76	34	52	37	123	20	1.66667	4.28571	2.67857	1.11111	3.33333	33.0754	1	0	0	0	1	3	2	7	20	0	22	25	30	11.5	0	12
217	43	72	25	0	0	0	0	0	118	60	78	39	70	38	147	16	2.5	12.8571	16.0714	2.22222	4	53.6508	1	3	1	3	2	1	1	12	20	0	0	20	5	37.5	0	26
218	49	53	23	1	1	1	0	0	110	56	68	37	66	34	137	32	0	12.8571	16.9643	2.22222	4	68.0436	3	3	2	2	2	3	1	16	45	0	22	35	10	12.5	0	40
219	39	63	21	1	0	0	1	0	115	60	87	38	75	39	152	28	0	6.42857	8.03571	2.22222	3.66667	48.3532	2	0	3	3	1	0	3	12	10	0	12	15	0	12.5	0	20
220	55	85	25	1	1	1	1	1	125	84	97	17	37	25	79	8	0	2.14286	7.14286	2.22222	0.333333	19.8413	1	1	1	0	1	1	1	6	35	25	31	15	30	50	0	12
221	53	78	28	1	1	1	1	0	132	82	78	33	68	39	140	36	3.33333	12.8571	12.5	4.44444	4.33333	73.4683	2	3	0	2	3	3	2	15	25	0	12	5	0	12.5	0	0
222	34	72	25	0	0	0	0	0	113	60	76	17	16	20	53	16	0	4.28571	1.78571	0	2	24.0714	1	1	1	0	1	0	2	6	60	100	41	65	25	100	0	32
223	50	50	23	0	0	0	0	0	130	72	76	23	48	29	100	0	0	6.42857	7.14286	2.22222	4	19.7936	2	3	1	2	3	0	3	14	65	0	22	50	0	50	0	28
224	53	55	23	1	0	0	1	0	110	67	64	29	64	33	126	32	3.33333	10.7143	18.75	0	0	64.7976	2	3	2	3	2	2	2	16	20	0	22	15	20	12	0	32
225	49	60	25	0	0	0	0	0	140	75	85	36	63	35	134	24	0	10.7143	13.3929	3.33333	4	55.4405	2	2	3	2	3	3	3	18	40	0	41	40	35	50	0	34
226	52	84	28	0	0	0	0	0	123	65	60	37	73	39	149	8	1.66667	6.42857	13.3929	0	2.66667	32.1548	2	3	2	3	3	1	3	17	35	0	0	25	10	25	0	24
227	43	60	23	0	0	0	0	0	123	72	82	31	59	30	120	28	0	10.7143	11.6071	2.22222	3.33333	55.877	3	3	2	3	3	0	2	16	65	0	22	35	45	37.5	0	52
228	40	47	29	0	0	1	0	0	120	78	64	38	72	37	147	40	1.66667	10.7143	16.0714	5.55556	4.33333	78.3413	3	3	3	3	3	2	3	20	0	0	0	0	0	25	0	24
229	56	56	28	0	0	1	0	0	127	64	65	38	75	39	152	40	4.16667	15	22.3214	8.88889	5	95.377	3	3	3	3	3	3	3	21	0	0	12	20	10	0	0	20
230	50	67	23	0	1	0	1	1	110	65	64	28	60	36	124	32	0	10.7143	15.1786	8.88889	4.33333	71.1151	2	1	3	3	2	3	3	17	35	0	0	20	0	25	0	32
231	46	75	22	1	0	1	0	0	112	65	83	40	79	40	159	40	0.833333	8.57143	17.8571	5.55556	3.33333	76.1508	3	3	3	3	3	3	3	21	10	0	0	5	10	12.5	0	32
232	36	50	22	1	1	1	0	0	110	84	85	30	53	29	112	20	1.66667	10.7143	13.3929	3.33333	2.66667	51.7738	2	3	1	1	2	0	2	11	30	0	10	10	30	37.5	0	44
233	45	55	22	0	0	0	1	0	120	75	78	31	53	34	118	16	0	6.42857	8.92857	1.11111	3.66667	36.1349	2	2	1	2	2	0	1	10	40	0	32	25	35	62.5	80	54
234	49	55	35	0	0	0	0	0	143	84	64	36	66	37	139	36	2.5	10.7143	15.1786	5.55556	4	73.9484	2	3	3	3	3	3	3	20	20	0	22	10	0	12.5	0	28
235	46	60	24	1	0	0	0	1	120	80	64	29	54	31	114	20	0	8.57143	8.92857	1.11111	2.33333	40.9444	0	1	0	0	2	0	2	5	45	0	32	25	25	50	10	20
236	43	72	25	1	1	1	1	0	130	84	92	30	49	35	114	24	0	6.42857	14.2857	5.55556	3.66667	53.9365	3	1	3	3	2	0	3	15	40	0	0	0	5	50	0	44
237	46	58	32	0	0	1	0	0	134	75	88	30	54	25	109	16	2.5	10.7143	12.5	3.33333	2.66667	47.7143	3	2	0	0	2	0	2	9	40	0	22	30	25	30	0	51
238	44	46	20	0	0	1	0	0	110	60	74	30	46	34	110	16	0	8.57143	10.7143	1.11111	3	39.3968	2	3	1	0	2	0	2	10	35	0	10	25	25	62.5	0	40
239	33	54	18	0	0	0	0	0	119	65	72	34	54	34	122	24	0	10.7143	8.03571	1.11111	3.33333	47.1944	3	2	1	3	2	2	3	16	55	0	0	10	15	37.5	33.3333	26
240	59	78	29	1	0	0	0	0	132	85	74	31	63	30	124	20	0.833333	10.7143	12.5	3.33333	2.66667	50.0476	3	3	1	3	3	0	3	16	20	0	31	40	50	37.5	87	20
241	46	75	22	1	0	1	0	0	132	82	83	33	52	33	118	24	2.5	8.57143	6.25	3.33333	3.33333	47.9881	0	0	1	0	2	2	3	8	25	25	11	45	40	12.5	90	52
242	43	60	26	0	1	1	0	0	123	70	76	30	65	34	129	24	0	8.57143	9.82143	2.22222	2	46.6151	2	3	0	2	2	2	1	12	20	0	22	15	5	50	85	72
243	44	64	20	1	1	1	1	0	145	90	87	35	62	31	128	16	0	10.7143	9.82143	4.44444	4.66667	45.6468	0	3	1	3	3	3	3	16	60	0	22	15	25	37.5	33.3333	32
244	38	65	24	0	0	0	0	0	123	78	71	40	58	34	132	16	0	8.57143	11.6071	0	3.33333	39.5119	0	0	1	0	2	2	2	7	55	0	41	15	5	87.5	0	52
245	50	74	23	1	0	1	1	0	140	85	76	32	71	38	141	12	2.5	8.57143	9.82143	2.22222	4.33333	39.4484	1	3	1	3	3	3	3	17	15	0	12	5	0	12.5	66.6667	64
246	41	67	23	0	1	1	0	1	123	67	80	32	71	32	135	28	3.33333	6.42857	16.9643	3.33333	3	61.0595	3	3	2	2	2	3	3	18	30	0	12	15	10	20	0	12
247	53	68	28	0	0	0	1	0	120	65	64	35	77	37	149	24	2.5	12.8571	17.8571	2.22222	5	64.4365	0	2	2	0	3	3	1	11	25	0	22	20	25	25	0	44
248	48	69	23	1	0	1	0	0	143	85	78	37	71	39	147	28	1.66667	8.57143	14.2857	3.33333	3.33333	59.1905	2	2	1	3	3	2	3	16	15	0	0	35	50	62.5	0	36
249	54	73	22	0	0	0	0	0	132	80	82	37	65	38	140	28	1.66667	10.7143	12.5	3.33333	3.66667	59.881	0	3	2	3	2	0	3	13	5	0	0	60	30	12.5	0	20
250	42	65	19	1	1	1	1	0	140	79	84	36	71	38	145	32	3.33333	10.7143	16.0714	7.77778	3.66667	73.5635	0	2	2	3	2	3	2	14	5	0	22	0	0	12.5	0	8
	45.976	68.904	24.56	0.488	0.368	0.656	0.272	0.224	125.152	75.548	78.456	34	63.856	35.356	133.212	24.284	1.40573	9.30114	11.6441	3.51787	3.4944	53.6248	1.884	2.208	1.496	1.924	2.356	1.852	2.172	13.892	26.904	3.7	16.216	21.324	16.652	28.1632	30.4724	41.42
	7.01972	12.8971	4.72012	0.500859	0.483229	0.475994	0.445883	0.417758	11.0199	8.80989	10.2956	5.69083	12.1538	4.55987	20.3084	9.46879	1.31968	3.31607	4.18877	2.47886	1.08502	16.2668	1.10427	0.963561	1.01494	1.1916	0.66862	1.29181	0.844553	4.15951	17.1983	15.1568	13.8857	14.6708	17.1769	23.0568	41.656	19.3873
	63	107	43	1	1	1	1	1	150	95	105	41	80	45	160	40	4.16667	15	22.3214	10	5	95.377	3	3	3	3	3	3	3	21	85	100	52	65	75	100	100	88
	26	43	16	0	0	0	0	0	90	56	59	15	5	16	36	0	0	0	0	0	0	12.631	0	0	0	0	1	0	0	3	0	0	0	0	0	0	0	0
